# Supplementary material for: Current Status and Prospects of Pine Wilt Disease Management with Phytochemicals—A Review
Source: Plants (Basel). 2024 Aug 1;13(15):2129. doi: 10.3390/plants13152129 (PMC11314518; doi:10.3390/plants13152129)
Supplement: Supplementary file 1 [file plants-13-02129-s001.zip]

Archive with 1 entries (1 files):
- plants-3033573-supplementary.xlsx
