# Supplementary material for: Current Status and Prospects of Pine Wilt Disease Management with Phytochemicals—A Review
Source: Plants (Basel). 2024 Aug 1;13(15):2129. doi: 10.3390/plants13152129 (PMC11314518; doi:10.3390/plants13152129)
Supplement: Supplementary file 1 [file plants-13-02129-s001.zip › plants-3033573-supplementary.xlsx]

## Sheet: Table S1
Table S1 Original literatures and data of plants, phytochemicals and derivatives used for controlling pine wilt disease
Families	Species	Active substances	Articles
Actinidiaceae	Actinidia arguta		Kawazu, K.; Nishii, Y.; Ishii, K.; Tada, M. A convenient screening method for nematicidal activity. Agricultural and Biological Chemistry 1980, 44, 631–635.
Amaranthaceae	Amaranthus blitum
Araliaceae	Dendropanax trifidus
Caprifoliaceae	Diabelia serrata
Caryophyllaceae	Dianthus superbus
	Stellaria aqualica
Celastraceae	Celastrus orbiculatus
Asteraceae	Anaphalis margaritacea
	Artemisia capillaris
	Chrysanthemum decaisneanum
	Cirsium japonicum
	Coreopsis lanceolata
	Erigeron annus
	Lactuca dentata
	Sonchus asper
	Syneilesis palmata
Diapensiaceae	Shortia unifora
Ericaceae	Rhododendron reticulatum
Euphorbiaceae	Vernicia cordata
	Vernicia fordii
	Mallotus japonicus
	Ricinus communis
	Neoshirakia japonica
	Triadica sebifera
Phyllanthaceae	Phyllanthus fexuosus
Daphniphyllaceae	Daphniphyllum macropodum
Fagaceae	Quercus serrata
Ginkgoaceae	Ginkgo biloba
Poaceae	Cenchrus alopecuroides
Lamiaceae	Elsholtzia ciliata
	Glechoma hederacea
	Hamulus japonicus
	Callicarpa japonica
Lauraceae	Lindera obtusiloba
Fabaceae	Astragalus sinicus
	Ohwia caudata
	Desmodium paniculatum
	Trifolium dubium
Santalaceae	Casia tora
Liliaceae	Cardiocrinum cordatum
Meliaceae	Melia azadarach
Papaveraceae	Chelidonium majus
Polygonaceae	Persicaria maculosa
	Rumex acetosa
Primulaceae	Lysimachia clethroides
Ranunculaceae	Aconitum japonicum
	Clematis terniflora
	Ranunculus tachiroet
	Ranunculus zuccarini
Rosaceae	Cerasus leveilleana
	Pyracantha angustifolia
	Rubus corchorifolius
	Sanguisorba offcinalis
Rubiaceae	Galium aparine
	Rapanaea neriifolia
Hydrangeaceae	Schizophragma hydrangeoides
Mazaceae	Mazus miquelii
Thymelaeaceae	Daphne odora
Apiaceae	Oenanthe javanica
	Angelica decursiva
Fabaceae	Sophora flavescens	(-)-N-Meth-ylcytisine	Matsuda, K.; Kimura, M.; Komai, K.; Hamada, M. Nematicidal activities of (–)-N-methylcytisine and (-)-anagyrine from Sophora flavescens against PWN. Agricultural and Biological Chemistry 1989, 53, 2287–2288.
		(-)-Anagyrine
		(-)Cytisine
		(-)-Nicotine
Fabaceae	Sophora flavescens	Matrine
		Sophocarpine	Matsuda, K.; Yamada, K.; Kimura, M.; Hamada, M. Nematicidal activity of matrine and its derivatives against PWN. Journal of Agricultural and Food Chemistry 1991, 39, 189–191.
		Sophoramine
		Cytisine
		N-Methylcytisine
		Anagyrine
		Sparteine
Fabaceae	Sophora alopecuroides	Aloperine	Zhao, B.G. Nematicidal activity of aloperine against pine wood nematode. Forestry Science 1996, 32, 243–247.
Acanthaceae	Asystasia gangetica		Mackeen, M.M.; Ali, A.M.; Abdullah, M.A.; Nasir, R.M.; Mat, N.B.; Razak, A.R.; Kawazu, K. Antinematodal activity of some Malaysian plant extracts against the pine wood nematode, Bursaphelenchus xylophilus. Pesticide Science 1997, 51, 165–170.
	Justicia gendarussa
Amaranthaceae	Ouret lanata
Anacardiaceae	Spondias dulcis
Anisophylleacea	Anisophyllen disticha
Annonaceae	Goniothalamus macrophyllus
Cactaceae	Epiphyllum oxypetalum
Cannaceae	Canna indica 'Edulis'
Cleomaceae	Cleome rutidosperma
Caricaceae	Carica papaya
Connaraceae	Rourea minor
Convolvulaceae	Ipomoea aquatica
	Ipomoea batatas
Dilleniaceae	Tetracera indica
Phyllanthaceae	Phyllanthus acidus
	Sauropus androgynus
Euphorbiaceae	Codiaeum variegatum
	Euphorbia antiquorum
	Euphorbia tirucalli
	Manihot esculenta
	Ricinus communis
Gesneriaceae	Cyrtandra cupulata
Gnetaceae	Gnetum gnemon
Poaceae	Cymbopogon citratus
Clusiaceae	Garcinia atroviridis
	Garcinia hombroniana
Lamiaceae	Coleus amboinicus
	Coleus scutellarioides
	Mentha arvensis
	Ocimum basilicum
	Premna foetida
	Vitex trifolia
Vitaceae	Leea gigantea
Fabaceae	Senna alata
	Cynometra cauliflora
	Leucaena leucocephala
	Millettia atropurpurea
	Neptunia oleracea
	Parkia speciosa
	Pithecellobium jiringa
	Psophocarpus tetragonolobus
	Tamarindus indica
Amaryllidaceae	Allium cepa
	Allium odorum
	Allium sativum
	Crmum asiaticum
Asparagaceae	Cordyline futicosa
Crypteroniaceae	Crypteronia paniculata
Melastomataceae	Melastoma malabathricum
Musaceae	Musa × paradisiaca
Primulaceae	Labisia pothoina
Myristicaceae	Myristica fragrans
Myrtaceae	Eugenia polyantha
	Melaleuca leucadendra
Oxalidaceae	Averrhoa bilimbi
Arecaceae	Areca catechu
Pandanaceae	Freycinetia angustifolia
Passifloraceae	Passiflora foetida
Piperaceae	Piper betle
	Piper nigrum
Polygonaceae	Homalocladium platycladum
Blechnaceae	Stenochlaena palustris
Rubiaceae	Morinda citrifloria
Rutaceae	Citrus maxima
	Euodia glabra
	Murraya koenigii
Linderniaceae	Picria fel-terrae
Solanaceae	Capsicum futescens
	Physalis minima
	Solanum torvum
Apiaceae	Centella asiatica
Zingiberaceae	Amomum compactum
	Cheilocostus speciosus
	Curcuma longa
	Etlingera elatior
	Hedychium longecornutum
	Alpinia conchigera
	Alpinia galanga
	Zingiber offcinale
		Aloperine	Zhao, B.G.; Wu, R.Q.; Li, X.P. Field trials of aloperine for the control of pine wilt disease. Forestry Science 1998, 34, 113–117.
Fabaceae	Spohora alopecuroides	Aloperine	Li, X.P.; Wu, R.Q.; Xia, M.Z.; Zhao, B.G. Relationship between molecular structure and nematicidal activity of two alkaloids, aloperine and Δ11-dehydroaloperine. Journal of Nanjing Forestry University (Natural Science Edition) 2000, 43, 78.
		Δ11-dehydroaloperine
Apocynaceae	Alstonia scholaris		Alen, Y.; Nakajima, S.; Nitoda, T.; Baba, N.; Kanzaki, H.; Kawazu, K. Antinematodal activity of some tropical rainforest plants against the pine wood nematode, Bursaphelenchus xylophilus. Journal of Biosciences 2000, 55, 295–299.
	Alstonia angustivolia
	Alstonia angustiloba
	Allamanda cathartica
	Tabernaemontana corymbosa
	Plumeria acumilata
	Rauwolfia corymbosa
	Rauwolfia verticillata
	Calotropis gigantea
	Hoya diversifolia
	Hoya coronaria
	Oxystelma esculentum
	Tylophora flexuosa
Acoraceae	Acorus calamus
Plantaginaceae	Plantago aquatica
Begoniaceae	Begonia sinuata
	Begonia tuberosa
Caricaceae	Carica papaya
Convolvulaceae	Merremia mamosa
	Merremia umbelata
Asteraceae	Ageratum conyzoides
	Typhonia javanicum
Dilleniaceae	Dillenia sp.
Euphorbiaceae	Acalypha grandis
	Acalypha wilkesiana
	Euphorbia hirta
	Jatropha curcas
	Macaranga gigantea
	Macaranga triloba
Phyllanthaceae	Antidesma bunius
	Antidesma montana
	Bischofia javanica
Clusiaceae	Garcinia hombroniana
Fabaceae	Derris malaccensis
	Parkia spiciosa
Melastomataceae	Melastoma melabathricum
Moraceae	Arthocarpus blumei
	Arthocarpus altissima
	Ficus vistulosa
	Ficus variegatta
	Ficus vulva
Myristicaceae	Horsfieldia glabra
	Knema hookeriana
	Myristica faragrans
Nephentaceae	Nephentes ampularia
Oxalidaceae	Averhoa bilimbi
Arecaceae	Areca catechu
Fabaceae	Pterocarpus indicus
	Pterocarpus macrocarp
Rubiaceae	Gardenia annisophylla
	Morinda citriflora
	Hedyotis auricularia
	Hedyotis rigida
	Ixora chinensis
	Ophiorriza konstelear
	Ophiorriza marginata
	Psychotria obovata
	Psychotria sarmentosa
Simaroubaceae	Brucea javanica
	Eurycoma longivolia
	Ouassia indica
Lamiaceae	Tectona grandis
	Vitex trifolia
Meliaceae	Melia azedarach		Ju, Y.; Bi, Q.; Zhao, B. Lethal activity of Melia azedarach extract against pine wood nematode. Forestry Science and Technology Development 2002, 16, 26–27.
Fabaceae	Sophora alopecuroides	Aloperine	Zhao, B.G. Technical and ecological significance of aloperine in the control of pine wilt disease (Ed.). In Jiangsu Province Plant Disease and Insect Society Communication 2—Proceedings of Jiangsu Province Pine Wood Nematode Disease Seminar, Jiangsu, China, January 2003; pp. 25–27.
Cephalotaxaceae	Cephalotaxus fortunei		Wen, Y.H.; Feng, Z.X.; Xu, H.H.; Chen, L. Nematicidal activity screening of plant extracts against several plant pathogenic nematodes. Journal of Huazhong Agricultural University 2001, 20, 235–238.
	Cephalotaxus sinensis
Fabaceae	Sophora davidii
	Paraderris elliptica
Paeoniaceae	Paeonia suffrutccosa
Ranunculaceae	Aconitum hemsleyanum
Asteraceae	Chrysanthemum indicum
Asparagaceae	Liriope spicata
Rubiaceae	Emmenopterys henryi
Onocleaceae	Pentarhizidium orientale
Scrophulariaceae	Buddleja davidii
Vitaceae	Sargentodoxus argotaenia
Magnoliaceae	Liriodendron chinese
	Manglietia patungensis
Oleaceae	Osmanthus fragrans		Cao, X.Y.; Fang, D.L.; Gao, T.H.; Cao, C.L. Activity of five plant extracts against nematode. Journal of Jiangsu Forestry Science & Technology2005, 32, 6–8.
Pinaceae	Cedrus atlantica
Cupressaceae	Juniperus chinensis
Magnoliaceae	Magnolia grandiflora
Ginkgoaceae	Ginkgo biloba
Nitrariaceae	Peganum harmala		Wen, Q.F.; Zhong, G.H.; Qiu, L.; Shui, K.J.; Hu, M.Y. Biological activities of extracts of 28 species of plants against Bursaphelenchus xylophilus.Journal of Huazhong Agricultural University 2005, 24, 459–464
Fabaceae	Paraderris elliptica
	Tephrosia vogelii
	Derris taiwaniana
Meliaceae	Aglaia odorata
	Swietenia mahagany
	Swietenia macrophylla
	Melia azedarach
Asteraceae	Artemisia annua
	Artemisia apiacea
	Artemisia arggi
	Tithonia diversifolia
	Sphagneticola calendulacea
	Xanthium strumarium
	Eupatorium adenophorum
	Acmella paniculata
Ranunculaceae	Tripterykgium wilfordii
Plumbaginaceae	Plumbago zeylanica
Lamiaceae	Ajuga nipponensis
Ericaceae	Rhododendron molle
Myrtaceae	Baechea fruiescens
Euphorbiaceae	Euphorbia antiguorum
Thymelaeaceae	Wikstroemia indica
Stemonaceae	Stemona tuberose
Papaveraceae	Macleya cordata
Verbenaceae	Lantana camara
Solanaceae	Datura stramonium
		Bitter tobacco preparation	Lai, Y.X.; Li, G.P.; Wang, Y.H.; Zhang, Y.F.; Zhou, Y.P. Trials on killing beetles of Monochamus alternatus and controlling pine wilt disease with Manic-EC and mixtures of Beauveria bassiana× Verticillium lecanii. J Jiangsu For Sci Technol 2005, 32, 4–7.
Nitrariaceae	Peganum harmala	Total Alkaloid	Weng, Q.F.; Zhong, G.H.; Hu, M.Y.; Luo, J.J.; Li, X.G. Bioactivities and physiological effects of extracts of Peganum harmala against Bursaphelenchus xylophilus. Chinese Agricultural Science 2005, 38, 2014–2022.
		Harmaline
		Harmine
		Fractions A1-A8
		Rotenone	Li, S.Q.; Sun, J.H.; Zhang, Z.N. Effects of rotenone on oviposition and feeding of Monochamus alternatus Hope (Coleoptera: Cerambycidae). Acta Entomologica Sinica 2005, 48, 687–691.
		Rotenone	Hu, L.; Xu, H.H.; Liang, M.L. The characterization of aqueous nanosuspension of rotenone and the bioactivity against Bursaphelenchus xylophilus. Chinese Journal of Pesticide Science 2005, 7, 171–175.
Lamiaceae	Agastache rugosa		Park, I.K.; Park, J.Y.; Kim, K.H.; Choi, K.S.; Choi, I.H.; Kim, C.S.; Shin, S.C. Nematicidal activity of plant essential oils and components from garlic (Allium sativum) and cinnamon (Cinnamomum verum) oils against the pine wood nematode (Bursaphelenchus xylophilus). Nematology 2005, 7, 767–774.
	Lavendula officinalis
	Mentha spicata
	Ocimum basilicum
Amaryllidaceae	Allium sativum	Cinnamyl acetate
Brassicaceae	Armoracia rusticana	Diallyl disulphide
Apiaceae	Angelica dahurica	Diallyl trisulphide
	Carum carvi
	Pimpinella anisum
	Cnidium oficindle
Aristolochiaceae	Asiasarum sieboldi
Asteraceae	Atractylodes japonica
Burceraceae	Boswellia carterii
Annonaceae	Cananga odorata
Amaranthaceae	Dysphania ambrosioides
Lauraceae	Camphora officinarum
	Cinnamomum verum
Rutaceae	Citrus × limon
	Citrus paradise
	Citrus × aurantium
	Tetradium ruticarpum
Cupressaceae	Cupressus sempervirens
Zingiberaceae	Curcuma longa
	Zingiber officinale
Poaceae	Cymbopogon citratus
	Cymbopogon nardus
Myrtaceae	Eucalyptus citriodora
	Eucalyptus dives
	Eucalyptus globules
	Eucalyptus smithii
	Eucalyptus polybractea
	Eucalyptus radiata
	Syzygium aromaticum
	Leptospermum petersonii
	Melaleuca dissitiflora
	Melaleuca uncinata
	Melaleuca linariifolia
	Melaleuca quinquenervia
	Pimenta racemosa
Caprifoliaceae	Nardostachys jatamansi
Geraniaceae	Pelargonium graveolens
Piperaceae	Piper nigrum
Apocynaceae	Nerium oleander		Wang, M.; Cao, F.; Teng, T. Study on fatality of extract of Nerium indicum against Bursaphelenchus xyophilus. Hunan Forestry Science and Technology 2006, 33, 7–8.
Fabaceae	Sophora alopecuroides	Sophocapine	Zhao, B.G.; Zhao, Z.W.; Wang, H.G. Inhibitory effects of alkaloids of Sophora alopecuroids on pine wood nematode (Bursaphelenchus xylophilus). Journal of Nanjing Forestry University (Natural Sciences Edition) 2006, 30, 129–131.
		Matrine
		Oxymatrine
		Sophramine
		Aloperine
		Cytisine
		N-Methylcytisine
		Lehmannine
		Total Alkaloids
Apiaceae	Angelica dahurica		Choi, I.H.; Park, J.Y.; Shin, S.C.; Park, I.K. Nematicidal activity of medicinal plant extracts and two cinnamates isolated from Kaempferia galanga L. (Proh Hom) against the pine wood nematode, Bursaphelenchus xylophilus. Nematology 2006, 8, 359–365.
	Ligusticum officinale
	Conioselinum anthriscoides 'Chuanxiong'
Acoraceae	Acorus gramineus
Aristolochiaceae	Asiasarum sieboldi
Asteraceae	Artemisia capillaris
	Carpesium abrotanoides
	Atractylodes japonica
	Saussurea lappa
Boraginaceae	Lithospermum erythrorhizon
Burseraceae	Boswellia carterii
Amaranthaceae	Dysphania ambrosioides
Cupressaceae	Juniperus chinensis
Cyperaceae	Cyperus rotundus
Fabaceae	Gleditsia japonica
Illiciaceae	lllicium verum
Lamiaceae	Agastache rugosa
	Perilla frutescen
	Schizonepeta tenuifolia
Asparagaceae	Anemarrhena asphodeloides
Meliaceae	Melia azedrach
Myristicaceae	Myristica fragrans
Oleaceae	Forsythia koreana
Paeoniaceae	Paeonia × suffruticosa
Arecaceae	Areca catechu
Primulaceae	Lysimachia foenum-graecum
Polygonaceae	Rheum coreanum
Rosaceae	Amygdalus persica
Rubiaceae	Gardenia iasminoides
Rutaceae	Tetradium ruticarpum
	Citrus trifoliata
Santalaceae	Santalum album
Schisandraceae	Schizandra chinensis
Styracaceae	Styrax benzoin
Caprifoliaceae	Nardostachys jatamansi
Zingiberaceae	Amomum cardamomum
	Alpinia globosa
	Curcuma longa
	Curcuma zedoaria	Ethyl p-methoxycinnamate
	Kaempferia galanga	Ethyl trans-cinnamate
		Cyclodextrin inclusion complex of rotenone	Hu, L.; Zhan, S.L.; Huang, X.D.; Xia, J.; Xu, H.H. The nematicidal effect of cyclodextrin inclusion complex of rotenone on Bursaphelenchus Xylophilus. Journal of China Jiaotong University 2006, 23, 164–168.
		Rotenone	Hu, L.; Huang, X.D.; Xia, J.; Wang, E.W.; An, Y.X.; Xu, H.H. The effect of rotenone and six nemacide medicines on Bursaphelenchus xylophilus. Acta Agriculturae Universitatis Jiangxiensis 2006, 28, 204–207.
Rutaceae	Amyris balsamifera		Kong, J.O; Lee, S.M.; Moon, Y.S.; Lee, S.G.; Ahn, Y.J. Nematicidal activity of plant essential oils against Bursaphelenchus xylophilus (Nematoda: Aphelenchoididae). Journal of Asia-Pacific Entomology 2006, 9, 173–178.
	Citrus × limon
	Agothosma betulina
	Citrus paradise
	Citrus × limon
	Citrus aurantifolia
	Citrus reticulate
	Citrus × aurantium
	Citrus reticulate
Apiaceae	Angelica archangelica
	Pimpinella anisum
	Carum carvi
	Daucus carota
	Apium graveolens
	Coriandrum sativum
	Anethum graveolens
	Levisticum officinale
	Petroselinum crispum
Lamiaceae	Pogostemon patchouli
	Ocimum basilicum
	Hyssopus officinalis
	Lavandula × intermedia
	Lavandula angustifolia
	Thymus mastichina
	Melissa officinalis
	Thymus capitatus
	Origanum vulgare
	Mentha pulegium
	Mentha × piperita
	Salvia rosmarinus
	Salvia sclarea
	Salvia officinalis
	Salvia lavendulaefolia
	Mentha spicata
	Thymus vulgaris
Myrtaceae	Pimenta racemosa
	Syzygium aromaticum
	Eucalyptus globules
	Eucalyptus citriodora
	Myrtus communis
	Melaleuca viridiflora
	Pimenta officinalis
	Melaleuca alternifolia
Cupressaceae	Juniperus oxycedrus
	Thuja occidentalis
	Cupressos funebris
	Juniperus virginiana
	Cupressus sempervirens
	Juniperus communis
Pinaceae	Abies alba
	Abies sibirica
Acoraceae	Acorus calamus
Annonaceae	Cananga odorata
Euphorbiaceae	Croton eluteria
Asteraceae	Chamaemelum nobile
	Artemisia pallens
	Helichrysum angustifolium
	Satureja hortensis
	Tagetes minuta
	Artemisia dracunculus
	Artemisia absinthium
	Achillea millefolium
Poaceae	Cymbopogon nardus
	Cymbopogon citrates
	Cymbopogon martini
	Vetiveria zizanoides
Burseraceae	Boswellia sacra
	Commiphora myrrha
Geraniaceae	Ferula gummosa
	Pelargonium graveolens
Zingiberaceae	Zingiber officinale
Zygophyllaceae	Gonopterodendron sarmientoi
	Bulnesia sarmienti
Lauraceae	Litsea cubeba
	Aniba rosaeodora
	Sassafras albidum
	Cinnamomum verum
Myristicaceae	Myristica fragrans
Piperaceae	Piper nigrum
Rosaceae	Rosa damascene
Santalaceae	Santalum album
Caprifoliaceae	Valeriana officinalis
Ericaceae	Gaultheria procumbens
Lamiaceae	Thymus vulgaris	α-Thujene	Kong, J.O.; Park, I.K.; Choi, K.S.; Shin, S.C.; Ahn, Y.J. Nematicidal and propagation activities of thyme red and white oil compounds toward Bursaphelenchus xylophilus (Nematoda: Parasitaphelenchidae). Journal of Nematology 2007, 39, 237.
		α-Pinene
		Camphene
		β-Pinene
		β-Myrcene
		α-Phellandrene
		ρ-Cymene
		Limonene
		(E)-β-Ocimene
		γ-Terpinene
		(E)-Sabinene hydrate
		Linalool oxide A
		Terpinolene
		Linalool oxide B
		Linolool
		Camphor
		Menthone
		Borneol
		ρ-Cymen-8-ol
		Terpinen-4-0l
		α-Terpineol
		Unknown
		Unknown
		Thymyl methyl ether
		Geraniol
		Geranial
		Thymol
		Carvacrol
		Thymyl acetate
		Unknown
		Unknown
		Cis-Caryophyllene
		β-Caryophyllene
		Widdrene
		Aromadendrene
		Unknown
		Unknown
		Ledene
		β-Bisabolene
		γ-Cadinene
		δ-Cadinene
		Spathulenol
		(-)-Caryophyllene oxide
Theaceae	Camellia sinensis		Wu, H.; Xu, X.; Wang, J. In vitro nematicidal activity of ethanol plant extrocts of tea seed against pine－wood nematode. Plant Quarantine 2007, 21, 335–337.
Nyssaceae	Camptotheca acuminata
Rosaceae	Crataegus pinnatifida
Ginkgoaceae	Ginkgo biloba
Lythraceae	Punica granatum
Meliaceae	Melia azedarach		Xu, X.L. Nematicidal Activity of Crude Extraction from Tea Seed. Master thesis, Anhui Agricultural University, Hefei, China, 2007.
Theaceae	Camellia sinensis
Nyssaceae	Camptotheca acuminata
Ginkgoaceae	Ginkgo biloba
Lythraceae	Punica granatum
Juglandaceae	Pterocarya stenoptera
Fabaceae	Canavalia gladiata
		Borneol	Choi, I.; Kim, J.; Shin, S.; Park, I. Nematicidal activity of monoterpenoids against the pine wood nematode (Bursaphelenchus xylophilus). Russian Journal of Nematology 2007, 15, 35.
		(-)-Carveol
		Carvacrol
		β-Citrenellol
		Geraniol
		Linalool
		(-)-Menthol
		Nerol
		α-Terpineol
		Terpinen-4-0l
		Thymol
		(S)-cis-Verbenol
		Aldehydes
		Citral
		(±)-Citronellal
		(+)-Carvone
		(-)-Carvone
		(+)-Fenchone
		(-)-Menthone
		(+)-Pulegone
		(-)-Pulegone
		(-)-Verbenone
		(+)-Camphene
		(+)-Limonene
		α-Pinene
		β-Pinene
Papaveraceae	Argemone mexicana		Hong, L.J.; Li, G.H.; Zhou, W.; Wang, X.B,; Zhang, K.Q. Screening and isolation of a nematicidal sesquiterpene from Magnolia grandiflora L. Pest Management Science 2007, 63, 301–305.
Meliaceae	Melia azedarach
Magnoliaceae	Michelia gioi
	Magnolia grandiflora	4,5-epoxy-1(10)E,11(13)-germacradien-12,6-olide
Oleaceae	Fraxinus malacophylla
Primulaceae	Maesa indica
Rosaceae	Chaenomeles speciosa
	Cotoneaster horizontalis
	Crataegus pinnatifida
Apocynaceae	Nerium oleander
Pinaceae	Pinus yunnanensis
Coriariaceae	Coriaria napalensis
Nyssaceae	Camptotheca acuminata
Aristolochiaceae	Asarum splendens
Thymelaeaceae	Edgeworthia chrysantha
Phyllanthaceae	Glochidion puberum
Eucommiaceae	Eucommia ulmoides
Euphorbiaceae	Vernicia fordii
	Triadica sebifera
Podocarpaceae	Podocarpus macrophyllus
Elaeagnaceae	Elaeagnus viridis
Zingiberaceae	Zingiber striolatum
Piperaceae	Peperomia tetraphylla
Hypericaceae	Hypericum monogynum
Pteridaceae	Adiantum capillus-veneris
Buxaceae	Pachysandra axillaries
	Buxus microphylla
Lythraceae	Lagerstroemia indica
	Punica granatum
Fabaceae	Lespedeza thunbergii subsp. formosa
Lauraceae	Cinnamomum cassia	Benzaldehyde	Kong, J.O.; Lee, S.M.; Moon, Y.S.; Lee, S.G.; Ahn, Y.J. Nematicidal activity of cassia and cinnamon oil compounds and related compounds toward Bursaphelenchus xylophilus (Nematoda: Parasitaphelenchidae). Journal of Nematology 2007, 39, 31.
	Cinnamomum verum	β-Caryophyllene
		(E)-Cinnamaldehyde
		Cinnamyl acetate
		(E)-Cinnamic acid
		Cinnamyl alcohol
		Copaene
		ρ-Cymene
		Eugenol
		Limonene
		Linalool
		α-Terpinene
		α-Terpineol
		(E)-Cinnamaldehyde
		Hydrocinnamaldehyde
		2-Hydroxycinnamaldehyde
		(E)-2-Methoxycinnamaldehyde
		(E)-4-Methoxycinnamaldehyde
		α-Methyl-(E)-cinnamaldehyde-(E)-Cinnamic acid
		α-Cyanocinnamic acid
		Hydrocinnamic acid
		(E)-2-Hydroxycinnamic acid
		(Z)-2-Methoxycinnamic acid
		(E)-2-Methoxycinnamic acid
		(E)-4-Methoxycinnamic acid
		(E)-2-Methylcinnamic acid
		(E)-4-Methylcinnamic acid
		Allyl cinnamate
		Benzyl cinnamate
		Cinnamyl acetate
		Cinnamyl cinnamate
		Ethyl cinnamate
		Ethyl α-cyanocinnamate
		Ethyl 4-methoxycinnamate
		Hydrocinnamyl acetate
		Isopropyl cinnamate
		Methyl cinnamate
		Vinyl cinnamate
		Cinnamyl alcohol
		Hydrocinnamyl alcohol
		(E)-Cinnamamide
		Cinnamonitrile
		Hydrocinnamonitrile
		4-Methoxycinnamonitrile
		Cinnamoyl chloride
		Hydrocinnamoyl chloride
		Cinnamyl bromide
		Cinnamyl chloride
		(E)-1-Cinnamylpiperazine
Magnoliaceae	Michelia gioi	Parthenolide	Li, G.H.; Hong, L.J.; Li, K.Q.; Zhang, K.Q. Nematicidal active component from Michelia hedyosperma. Chinese Journal of Biological Control 2007, 23, 260.
Amaryllidaceae	Allium cepa	Propyl Sulphide	Choi, I.H.; Shin, S.C.; Park, I.K. Nematicidal activity of onion (Allium cepa) oil and its components against the pine wood nematode (Bursaphelenchus xylophilus). Nematology 2007, 9, 231–235.
		Propyl Disuphide
		Propyl Trisuphide
		Methyl Propyl Suphide
		Methyl Propyl Disuphide
		Methyl Propyl Trisuphide
Apiaceae	Angelica dahurica		Choi, I.H.; Park, J.Y.; Shin, S.C.; Kim, J.; Park, I.K. Nematicidal activity of medicinal plant essential oils against the pinewood nematode (Bursaphelenchus xylophilus). Applied Entomology and Zoology 2007, 42, 397–401.
	Ligusticum officinale
Acoraceae	Acorus gramineus
Asteraceae	Artemisia capillaries
	Carpesium abrotanoides
	Atractylodes japonica
	Saussurea lappa
Aristolochiaceae	Asarum heterotropoides
Burseraceae	Boswellia carterii
Amaranthaceae	Dysphania ambrosioides
Cupressaceae	Juniperus chinensis
Cyperaceae	Cyperus rotundus
Lamiaceae	Agastache rugosa
	Perilla frutescens
	Schizonepeta tenuifolia
Myristicaceae	Myristica fragrans
Oleaceae	Forsythia koreana
Paeoniaceae	Paeonia × suffruticosa
Rutaceae	Tetradium ruticarpum
	Citrus trifoliata
	Zanthoxylum piperitum
Santalaceae	Santalum album
Schizandraceae	Schizandra chinensis
Styracaceae	Styrax benzoin
Caprifoliaceae	Nardostachys jatamansi
Zingiberaceae	Amomum cardamomum
	Alpinia globosa
	Curcuma longa
	Curcuma zedoaria
Apiaceae	Trachyspermum ammi	α-Pinene	Park, I.K.; Kim, J.; Lee, S.G.; Shin, S.C. Nematicidal activity of plant essential oils and components from ajowan (Trachyspermum ammi), allspice (Pimenta dioica) and litsea (Litsea cubeba) essential oils against pine wood nematode (Bursaphelenchus xylophilus). Journal of Nematology 2007, 39, 275.
	Daucus carota	Camphene
	Carum carvi	Sabinene
	Coriandrum sativum	6-Methyl-5-hepten-2-one
	Anethum graveolens	β-Pinene
	Ferula gummosa	Myrcene
Myrtaceae	Pimenta dioica	α-Terpinene
	Melaleuca cajuputii	ρ-Cymene
Rutaceae	Amyris balsamifera	1,8-Cineole
	Citrus clementina	Limonene
Asteraceae	Artemisia afra	γ-Terpinene
	Artemisia pallens	Linalool
Fabaceae	Myrocarpus fastigiatus	Verbenol
	Copaifera reticulata	Citronellal
Annonaceae	Cananga odorata	Terpine-4-ol
Zingiberaceae	Elettaria cardamomum	α-Terpineol
Burseraceae	Canarium luzonicum	Neral
	Boswellia carterii	Geraniol
Cupressaceae	Fokienia hodgensii	Geranial
Geraniaceae	Pelargonium graveolens	Thymol
Dipterocarpaceae	Dipterocarpus turbinatus	Carvacrol
Lamiaceae	Hyssopus officinalis	Eugenol
	Lavandula hybrida	Methyl eugenol
	Pogostemon patchouli	β-Caryophyllene
Pinaceae	Larix europea	α-Humulene
Lauraceae	Litsea cubeba	Isoeugenol
Zygophyllaceae	Tetraena mongolica	Methyl Isoeugenol	Gao, W.F. Study on the Insecticidal and Antifungal Activities of Tetraena mongolica Endemic to China. Master thesis, Tianjin Normal University, Tianjin, China, 2007.
Apiaceae	Pimpinella anisum		Elbadri, G.A.,;Lee, D.W.; Park, J.C.; Yu, H.B.; Choo, H.Y.; Lee, S.M.; Lim, T.H. Nematocidal screening of essential oils and herbal extracts against Bursaphelenchus xylophilus. The Plant Pathology Journal 2008, 24, 178–182.
Myrtaceae	Syzygium aromaticum
	Syzygium aromaticum
Brassicaceae	Brassica integrefolia
Lamiaceae	Thymus vulgaris
Geraniaceae	Pelargonium inquinans
Asteraceae	Inula helenium
	Xanthium strumarium
Taxaceae	Torreya nucifera
Convolvulaceae	Ipomoea nil
Asphodelaceae	Aloe sp.
Fabaceae	Sophora flavescens
	Ohwia caudata
Lauraceae	Cinnamomum cassia
Polygonaceae	Rheum palmatum
Zingiberaceae	Zingiber officinale
Rosaceae	Prunus mune
Meliaceae	Melia azedarach
Paulowniaceae	Paulownia coreana
Magnoliaceae	Houpoea officinalis
Euphorbiaceae	Euphorbia kansui	3-O-(2'',3''-dimethylbutanoyl)-13-O-dodecanoylingenol	Shi, J.X.; Li, Z.X.; Nitoda, T.; Izumi, M.; Kanzaki, H.; Baba, N.; Nakajima, S. Antinematodal activities of ingenane diterpenes from Euphorbia kansui and their derivatives against the pine wood nematode (Bursaphelenchus xylophilus). Zeitschrift Fur Naturforschung Section C-a Journal of Biosciences 2008, 63, 59–65.
		3-O-(2'',3''-dimethylbutanoyl)-13-O-decanoylingenol
		Ingenol
		3,5,20-O-Triacetylingenol
		13-O-Dodecanoylingenol
		5,20-O-Diacetyl-3-O-(2 ,3-dimethylbutanoyl)- 13-O-odecanoylingenol
Cistaceae	Helianthemum ordosicum		Tian, L.; Liu, Q. Nematicidal activity of extracts of Helianthemum ordosicum against Bursaphelenchus xylophilus. Guihaia 2008, 28, 851–855.
		Flavone	Lee, Y.U.; Kawasaki, I.; Lim, Y.; Oh, W.S.; Paik, Y.K.; Shim, Y.H. Inhibition of developmental processes by flavone in Caenorhabditis elegans and its application to the pinewood nematode, Bursaphelenchus xylophilus. Molecules & Cells (Springer Science & Business Media BV) 2008, 26, 171–174.
Pinaceae	Pinus massoniana		Shi, D.H. Study on Essential Oils of Several Woody Plants Against Plant Pathogens. Master thesis, Zhejiang A&F University, Hangzhou, China, 2008.
	Pinus thunbergii
	Pinus elliottii
Lauraceae	Camphora officinarum
Magnoliaceae	Magnolia grandiflora
	Magnolia cylindrical
Taxaceae	Torreya grandis
Apiaceae	Visnaga daucoides	Styrene	Kim, J.; Seo, S.M.; Lee, S.G.; Shin, S.C.; Park, I.K. Nematicidal activity of plant essential oils and components from coriander (Coriandrum sativum), oriental sweetgum (Liquidambar orientalis), and valerian (Valeriana wallichii) essential oils against pine wood nematode (Bursaphelenchus xylophilus). Journal of Agricultural and Food Chemistry 2008, 56, 7316–7320.
	Apium graveolens	Heptanal
	Coriandrum sativum	Nonane
	Pastinaca sativa	Benzaldehyde
Asteraceae	Artemisia arborescens	Octanal
	Chamomilla matricaria	Benzyl alcohol
	Chamaemelum nobile	Ocimene
	Ormensis multicaulis	Acetophenone
	Chrysanthemum morifolium	1-phenyl-1-ethanol
	Saussurea lappa	Linalool oxide
	Inula racemosa	Nonanal
	Eriocephalus punctulatus	Decanal
	Helichrysum angustifolium	Hydrocinnamyl alcohol
	Santolina chamaecyparissus	Trans-2-decenal
Styracaceae	Styrax benzoin	Trans-2-decen-1-ol
Cyperaceae	Cyperus scariosus	Decanol
Myrtaceae	Kunzea ericoides	Trans-cinnamyl alcohol
Magnoliaceae	Michelia × alba	Undecanal
Burseraceae	Commiphora myrrha	Geranyl acetate
Ranunculaceae	Nigella sativa	Dodecanal
Lamiaceae	Pogostemon patchouli	Cis-asarone
	Salvia stenophylla
Salicaceae	Miroxylon balsamum	Trans-asarone
Santalaceae	Santalum album
Caprifoliaceae	Nardostachys sinensis
	Valeriana jatamansi
Altingiaceae	Liquidambar orientalis
Verbenaceae	Lippia javanica
Zygophyllaceae	Tetraena mongolica	18 fractions	Liu, B.; Gao, W.F.; Liu, Q. Separation and bio-active identification of the nematicidal substances from Tetraena mongolica extract. Journal of Tianjin Normal University: Natural Science Edition 2008, 28, 12–13.
Apiaceae	Heracleum candicans	8-Geranyloxypsoralen	Wang, X.B.; Li, G.H.; Li, L.; Zheng, L.J.; Huang, R.; Zhang, K.Q. Nematicidal coumarins from Heracleum candicans Wall. Natural Product Research 2008, 22, 666–671.
		Imperatorin
		Heraclenin
Myricaceae	Morella rubra	Myricetin	Liu, H.B. Study and Screening on Extracts of Six Woody Plants including Myrica rubra against Plant Pathogens. Master thesis, Zhejiang A&F University, Hangzhou, China, 2008.
Euphorbiaceae	Triadica sebifera
Fagaceae	Cyclobalanopsis glauca
Oleaceae	Ligustrum lucidum
Rubiaceae	Gardenia jasminoides
Moraceae	Broussonetia papyrifera
		3-pinanone Schiff base	Yang, Y.Q.; Wang, S.F.; Li, Y.P.; Yuan, D.J.; Zhao, B.G.; Gu, W.; Ye, J.R. Synthesis of Nitrogen-Containing Derivatives from a-Pinene and Their Nematicidal Activity against Pinewood Nematode. Acta Chimica Sinica 2009, 67, 2463–2474
		N-alkyl-3-pinanamine
		Isobutyl
		η-hexyl
		η-octyl
		Cyclohexyl
		Phenyl
		Phenethyl
		α-methylbenzyl
		Piperonyl
		Benzyl
		η-butyl
		η-heptyl
		η-dodecyl
Rutaceae	Clausena lansium	Lansiumamide B	Ma, F.N.; Wan, S.Q.; Liu, X.M.; Zhao, F. Active ingredients of seed extracts of Clausena lansium and nematocidal activity against Bursaphelenchus xylophilus. Journal of South China Agricultural University 2009, 30, 23–26.
Apocynaceae	Vincetoxicum mongolicum		Yang, J.; Li, J.; Liu, Q. Bioassay of methanol extracts from Cynanchum komarovii AL. Iljinski on Bursaphelenchus xylophilus. Natural Product Research and Development 2009, 5, 840–843.
Fabaceae	Ammopiptanthus mongolicus		Gao, W.F.; Zhu, G.; Liu, Q. On the nematocidal activity of Ammopiptanthus mongolicus and Peganum harmala L against Bursaphelenchus xylophilus. Journal of Tianjin Normal University: Natural Science Edition 2009, 29, 55–57.
Nitrariaceae	Peganum harmala
Asteraceae	Mikania micrantha		Zhang, T.Z.; Zeng, Y.; Li, H.; Chen, G.J.; Su, J.S.; Weng, Q.F. Photoactivated toxicity of extracts from 14 compositae plants against Bursaphelenchus xylophilus and Culex pipiens pallen. Acta Botanica Boreali-Occidentalia Sinica 2010, 4, 821–826.
	Sphagneticola trilobata
	Erigeron sumatrensis
	Sigesbeckia orientalis
	Eclipta prostrata
	Tagetes erecta
	Artemisia lavandulifolia
	Bidens pilosa
	Sonchus arvensis
	Erigeron canadensis
	Taraxacum mongolicum
	Dichrocephala integrifolia
	Ageratum houstonianum
	Youngia japonica
Asteraceae	Artemisia absinthium	Trans-2-Hexenal	Barbosa, P.; Lima, A.S.; Vieira, P.; Dias, L.S.; Tinoco, M.T.; Barroso, J.G.; Pedro, L.G.; Figueiredo, A.C.; Mota, M. Nematicidal activity of essential oils and volatiles derived from Portuguese aromatic flora against the pinewood nematode, Bursaphelenchus xylophilus. The Journal of Nematology 2010, 42, 8.
	Artemisia dracunculus	η-Heptanal
	Matricaria chamomilla	Tricyclene
Fabaceae	Genista tridentata	α-Thujene
Cistaceae	Cistus ladanifer	Benzaldehyde
Apiaceae	Crithmum maritimum	α-Pinene
	Foeniculum vulgare	Camphene
Cupressaceae	Cryptomeria japonica	Thuja-2,4(10)-diene
Poaceae	Cymbopogon citratus	Sabinene
Lauraceae	Laurus azorica	6-Methyl-5-hepten-2-one
	Laurus nobilis	1-Octen-3-ol
Lamiaceae	Lavandula dentata	β-Pinene
	Lavandula stoechas subsp. luisieri	2-Pentyl furan
	Lavandula stoechas	η-Octanal
	Lavandula viridis	Dehydro-1,8-cineole
	Mentha pulegium	3-Octanol
	Origanum vulgare	η-Myrcene
	Salvia officinalis	α-Phellandrene
	Satureja montana	Δ-3-Carene
	Thymbra capitata	Benzyl alcohol
	Thymus caespititius	α-Terpinene
	Thymus mastichina	ρ-Cymene
	Thymus zygis	1,8-Cineole
	Clinopodium nepeta subsp. glandulosum	β-Phellandrene
Myrtaceae	Myrtus communis	Limonene
Pittosporaceae	Pittosporum undulatum	Cis-β-Ocimene
		Trans-β-Ocimene
		γ-Terpinene
		Trans-Sabinene hydrate
		η-Octanol
		Fenchone
		ρ-Cymenene
		Heptanoic acid
		2-Nonanone
		2,5-Dimethyl styrene
		Terpinolene
		Cis-Sabinene hydrate
		η-Nonanal
		Linalool
		Perillene
		Cis-Rose oxide
		l-Octen-3-ol acetate
		Transt-ρ-2-Menthen-1-ol
		Camphor
		Trans-Pinocarveol
		Cis-Verbenol
		Allo-Ocimene
		Cis-ρ-2-Menthen-1-ol
		2-trans-6-cis-Nonadienal
		Trans-Verbenol
		Menthone
		Benzyl acetate
		Nerol oxide
		Borneol
		Lavandulol
		Menthol
		Terpinen-4-ol
		ρ-Cymen-8-ol
		Octanoic acid
		Cis-Dihydrocarvone
		α-Terpineol
		Methyl chavicol
		η-Decanal
		Carvone
		Thymol methyl ether
		Pulegone
		Neral
		Piperitone
		Carvacrol methyl ether
		Phenyl ethyl acetate
		Geraniol
		Geranial
		Linalyl acetate
		Trans-Anethole
		η-Decanol
		Nonanoic acid
		2-Undecanone
		Thymol
		Carvacrol
		Cis-Theaspirane
		2-trans-4-trans-Decadienal
		Trans-Theaspirane
		Hexyl tiglate ester
		Eugenol
		Thymol acetate
		α-Terpenyl acetate
		α-Longipinene
		α-Cubebene
		Carvacrol acetate
		Decanoic acid
		Trans-β-Damascenone
		Geranyl acetate
		α-Copaene
		β-Bourbonene
		β-Elemene
		2-Pentadecanone
		α-Gurjunene
		β-Caryophyllene
		β-Copaene
		Geranyl ketone
		Trans-α-Bergamotene
		Sesquisabinene
		α-Humulene
		Allo-Aromadendrene
		Trans-β-lonone
		γ-Muurolene
		Germacrene-D
		α-Curcumene
		Cis-β-Farnesene
		Trans-Muurola-4(14),5-diene
		Viridiflorene
		Dodecanol allyl ether
		Trans-β-Dihydroagarofuran
		α-Muurolene
		β-Bisabolene
		Trans-Calamenene
		δ-Cadinene
		Kessane
		Elemol
		Trans-α-Bisabolene
		Geranyl butyrate
		Dodecanoic acid
		β-Caryophyllene oxide
		Geranyl isovalerate
		10-epi-γ-Eudesmol
		γ-Eudesmol
		T-Cadinol
		δ-Cadinol
		β-Eudesmol
		Intermedeol
		α-Eudesmol
		Tetradecanoic acid
		Hexadecanoic acid
		9,12-Octadecadienoic acid
		Rosadiene
		Abietatriene
Asteraceae	Tagetes erecta		Fan, P.F. The extraction and selection of plant extract against pine wood nematode. Master thesis, Nanjing Forestry University, Nanjing, China.
	Ajania pallasiana
Ginkgoaceae	Ginkgo biloba
Zingiberaceae	Kaempferia galanga	Ethyl cinnamate	Zhang, T.Z.; Zeng, Y.; Zhu, F.W.; Hu, M.Y.; Weng, Q.F. Isolation and identification of nematicide component from Kaempferia galanga L. Acta Botanica Boreali-Occidentalia Sinica 2010, 12, 2524–2529.
		ρ-Methoxyl cinnamate
Asteraceae	Tagetes erecta		Ju, Y.W.; Fan, P.F.; Xi, Y.M,; Xue, Z.G. Marigold (Tagetes erecta) extracts to kill Bursaphelenchus xylophilus. Journal of Zhejiang A&F University 2010, 27, 316–319.
		Hydrocarbon	Seo, S.M.; Kim, J.; Kim, E.; Park, H.M.; Kim, Y.J.; Park, I.K. Structure-activity relationship of aliphatic compounds for nematicidal activity against pine wood nematode (Bursaphelenchus xylophilus). Journal of Agricultural and Food Chemistry 2010, 58, 1823–1827.
		Alkanol
		2E-Alkenol
		Alkanal
		2E-Alkena
		Alkanoic Acid
		Alkyl Acetate
Asteraceae	Artemisia caruifolia		Long, J.X; Cao, F.X.; Peng, J.Q. Determination of the effects of plant extracts on the activity of Bursaphelenchus xylophilus. Northern Horticulture 2010, 22, 148–150.
	Artemisia princeps
Phytolaccaceae	Phytolacca acinosa
Apocynaceae	Rauvolfia verticillata
Meliaceae	Melia azedarach
Papaveraceae	Macleaya cordata
Celastraceae	Tripterygium wilfordii
Theaceae	Camellia oleifer
Nyssaceae	Camptotheca acuminata	Camptothecin	Zhang, S.Y.; Chen, A.L.; Zhang, L.Q. Nematocidal activity against pine wood nematode (Bursaphelenchus xylophilus) of 7-C-substituted 20-(S)-camptothecins. Chin. J. Pestic. Sci 2011 , 13, 127-132.
		Camptothecin	Zhang, S.Y. Structure-nematicidal Activity Relationship on Camptothecin derivants. Master thesis, Zhejiang A & F University, Hangzhou, China, 2011.
Asparagaceae	Liriope muscari	Liriopeoside A	Zhang, H.M.; Wang, G.L.; Bai, C.Q.; Liu, P.; Liu, Z.M.; Liu, Q.Z.; Deng, Z.W. A new eudesmane sesquiterpene glucoside from Liriope muscari fibrous roots. Molecules 2011, 16, 9017–9024.
		1,4-epoxy-cis-eudesm-6-O-β-D-glucopyranoside
Asteraceae	Aster scaber	1α,6β-dihydroxy-cis-eudesm-3-ene-6-O-β-D-glucopyranoside
Apocynaceae	Parepigynum funingense	1α,6β-dihydroxy-5,10-bis-epi-eudesm-4(15)-ene-6-O-β-D-glucopyranoside
Malvaceae	Abelmoschus esculentus	β-Myrcene	Kim, J.; Seo, S.M.; Park, I.K. Nematicidal activity of plant essential oils and components from Gaultheria fragrantissima and Zanthoxylum alatum against the pine wood nematode, Bursaphelenchus xylophilus. Nematology 2011, 13, 87–93.
Euphorbiaceae	Croton niveous	ρ-Cymene
Burseraceae	Boswellia carterii	1,8-Cineole
	Boswellia serrata	Limonene
Apiaceae	Ferula galbanifua	Cis-Linalool oxide
	Petroselinum crispum	Trans-Linalool oxide
Zingiberaceae	Hedychium spicatum	Linalool
Zygophyllaceae	Bulnesia sarmienti	Cryptone
Asteraceae	Helichrysum bracteiferum	Terpine-4-0l
	Tagetes minuta	Methyl salicylate
	Artemisia dracunculus	Ethyl salicylate
Cupressaceae	Chamecyparia obutusa	Methyl trans-cinnamate
Nelumbonaceae	Nelumbo nucifera	Ethyl trans-cinnamate
Magnoliaceae	Michelia × alba
Rutaceae	Citrus reticulata
	Citrus reticulata
	Zanthoxylum armatum
Myrtaceae	Myrtus communis
Oleaceae	Osmanthus fragrans
Winteraceae	Tasmannia lanceolata
Salicaceae	Populus balsamifera
Hypericaceae	Hypericum perforatum
Lamiaceae	Thymus zygis
Fabaceae	Dipteryx odorata
Asparagaceae	Polianthes tuberose
Caprifoliaceae	Valeriana officinalis
Verbenaceae	Aloysia citriodora
Ericaceae	Gaultheria fragrantissima
Vitaceae	Vitis vinifera
Asteraceae	Chromolaena odorata		Li, Z.G. Study on the nematicidal effect of extracts from three Asteraceae plants on pine wood nematodes. Hebei Forestry Science and Technology 2012, 2, 1–3.
	Ageratina adenophora
	Mikania micrantha
Zosteraceae	Zostera marina	Rosmarinic acid	Wang, J.Y.; Pan, X.R.; Han, Y.; Guo, D.S.; Guo, Q.Q.; Li, R.G. Rosmarinic acid from eelgrass shows nematicidal and antibacterial activities against pine wood nematode and its carrying bacteria. Marine Drugs 2012, 10, 2729–2740.
Meliaceae	Melia azedarach		Jiao, H.W. Nematicidal activity and poisoning mechanism of Cortex moutan radicis, Coptis chinensis franch and Radix et rhizomarhei against Bursaphelenchus xylophilus. Master thesis, Hebei Normal University, Shijiazhuang, China, 2009.
Combretaceae	Combretum indicum
Apiaceae	Cnidium monnieri
Ranunculaceae	Coptis chinensis
	Pulsatilla chinensis
Winteraceae	Cortex moutan
	Cortex Iycii
Fabaceae	Sophora flavescens
	Sophora tonkinensis
Scrophulariaceae	Scrophularia ningpoensis
Lardizabalaceae	Sargentodoxa cuneata
Poaceae	Phragmites australis
Oleaceae	Forsythia suspensa
Asparagaceae	Anemarrhena asphodeloides
Brassicaceae	Isatis tinctoria
	Thlaspi arvense
Caprifoliaceae	Lonicera japonica
Polygonaceae	Radix et rhizomarhei
Campanulaceae	Platycodon grandiflorus
Lamiaceae	Isodon rubescens
	Scutellaria baicalensis
	Prunella vulgaris
Rosaceae	Duchesnea indica
Rubiaceae	Gardenia jasminoides
	Scleromitrion diffusum
Asteraceae	Taraxacum mongolicum
	Carpesium abrotanoides
	Areca catechu
Rutaceae	Dictamnus dasycarpus
Portulacaceae	Portulaca oleracea
Acanthaceae	Andrographis paniculata
Orchidaceae	Cremastra appendiculata
Lythraceae	Punica granatum
Dryopteridaceae	Cyrtomium fortunei
Apiaceae	Foeniculum vulgare		Guo, Y.; Qin, L.; Qiao, C.X.; Guo, D.S.; Zhao, A.Y.; Zhao, B.G.; Yue, T.Q.; Li, R.G. Inhibition effects of fennel extract (Foeniculum vulgare Mill) on pine wood nematode and the bacteria it carries. African Journal of Microbiology Research 2012, 6, 1837–1843.
Papaveraceae	Macleaya cordata	Sanguinarine	Wang, K.; Luo, C.; Liu, H.; Xu, J.M.; Sun, W.B.; Zhou, L.G. Nematicidal activity of the alkaloids from Macleaya cordata against certain nematodes. African Journal of Agricultural Research 2012, 7, 5925–5929.
		Chelerythrine
		Allocryptopine
		Avermectin B1
Theaceae	Camellia sinensis	Tea saponin	Wang, L.P. Synthesis of Nitrogen-Containing Derivatives from a-Pinene and Their Nematicidal Activity against Pinewood Nematode. Master thesis, Agricultural University Of Anhui, Hefei, China, 2013.
	Camellia oleifera
Urticaceae	Urtica dioica		Vieira, P. M. D. S. Efeito nematodicida da urtiga-maior e da urtiga-menor sobre o memétode-da-madeira-do-pinheiro (Bursaphelenchus xylophilus) (Doctoral dissertation). Ph.D. Thesis, Instituto Politécnico de Coimbra, Portugal, 2013.
	Urtica urens
Zosteraceae	Zostera marina	Rosmarinic acid	Wang, J.Y.; Pan, X.R.; Han, Y.; Guo, D.S.; Guo, Q.Q.; Li, R.G. Rosmarinic acid from eelgrass shows nematicidal and antibacte-rial activities against pine wood nematode and its carrying bacteria. Mar. Drugs 2012, 10, 2729–2740.
Cephalotaxaceae	Cephalotaxus fortunei	Drupacine	Wen, Y.; Meyer, S.L.; Masler, E.P.; Zhang, F.; Liao, J.; Wei, X.; Chitwood, D.J. Nematotoxicity of drupacine and a cephalotaxus alkaloid preparation against the plant‐parasitic nematodes Meloidogyne incognita and Bursaphelenchus xylophilus. Pest Management Science 2013, 69, 1026–1033.
Apiaceae	Angelica lignescens		Faria, J.M.; Barbosa, P.; Bennett, R.N.; Mota, M.; Figueiredo, A.C. Bioactivity against Bursaphelenchus xylophilus: Nematotoxics from essential oils, essential oils fractions and decoction waters. Phytochemistry 2013, 94, 220–228.
	Apium graveolens
	Foeniculum vulgare
	Petroselinum crispum
Asteraceae	Achillea millefolium
	Dittrichia viscosa
Cupressaceae	Cryptomeria japonica
	Juniperus brevifolia
Fabaceae	Genista tridentata
Geraniaceae	Pelargonium graveolens
Lamiaceae	Clinopodium nepeta
	Melissa officinalis
	Mentha arvensis
	Mentha cervina
	Mentha × piperita
	Mentha pulegium
	Mentha spicata
	Nepeta cataria
	Origanum majorana
	Origanum vulgare
	Salvia rosmarinus
	Salvia officinalis
	Satureja montana
	Thymbra capitata
	Thymus coespititius
	Thymnus camphoratus
	Thymus mastichina
	Thymus villosus
	Thymus zygis
Lauraceae	Camphora officinarum
	Laurus azorica
	Laurus nobilis
Myrtaceae	Eucalyptus bosistoana
	Eucalyptus botryoides
	Eucalyptus camaldulensis
	Eucalyptus cinerea
	Eucalyptus citriodora
	Eucalyptus cordieri
	Eucalyptus dives
	Corymbia ficifolia
	Eucalyptus globulus
	Eucalyptus pauciflora
	Eucalyptus polyanthemos
	Eucalyptus radiata
	Eucalyptus saligna
	Eucalyptus smithii
	Eucalyptus urophylla
	Myrtus communis
	Syzygium aromaticum
Pittosporaceae	Pittosporum undulatum
Poaceae	Cymbopogon citratus
Rutaceae	Citrus × limon
	Citrus × aurantium (Sweet Orange Group)
	Ruta graveolens
Verbenaceae	Aloysia citriodora
Zingiberaceae	Zingiber officinale
		Hydrocarbon	Kang, J.S.; Moon, Y.S.; Lee, S.H.; Park, I.K. Inhibition of acetylcholinesterase and glutathione S-transferase of the pinewood nematode (Bursaphelenchus xylophilus) by aliphatic compounds. Pesticide Biochemistry and Physiology 2013, 105, 184–188.
		Alkanol
		2E-Alkenol
		Alkanal
		2E-Alkena
		Alkanoic Acid
		Alkyl Acetate
		Allocymene	Faria, J.M.; Barbosa, P.; Bennett, R.N.; Mota, M.; Figueiredo, A.C. Bioactivity against Bursaphelenchus xylophilus: Nematotoxics from essential oils, essential oils fractions and decoction waters. Phytochemistry 2013, 94, 220–228.
		Borneol
		(+)-Camphene
		(-)-Camphene
		ρ-Cymene
		m-Cymene
		1,4-Cineole
		1,8-Cineole
		(+)-Camphor
		(-)-Camphor
		3-Carene
		Carvacrol
		(-)-Carveol
		(S)-(+)-Carvone
		(R)-(-)-Carvone
		Citronellal
		β-Citronellol
		Dihydrocarvone
		(+)-Fenchone
		(-)-Fenchone
		Geraniol
		Geranial
		Hinokitiol
		(+)-Isopulegol
		(-)-Isopulegol
		(+)-Limonene
		(-)-Limonene
		Linalool
		β-Myrcene
		(-)-Menthone
		Myrtenol
		(-)-Menthol
		Neral
		Nerol
		Cis-ocimene
		(1R)-(+)-α-Pinene
		(1S)-(-)-α-Pinene
		β-Pinene
		(-)-β-Pinene
		α-Phellandrene
		β-Phellandrene
		(-)-trans-Pinocarveol
		Sabinene hydrate
		α-Terpinene
		γ-Terpinene
		Terpinolene
		Terpinen-4-0l
		α-Terpineol
		Thymol
		Eugenol
		Isoeugenol
		Methyl eugenol
		Methyl isoeugenol
		Acetyl eugenol
		Acetyl isoeugenol
		Trans-Anethole
		m-Anisaldehyde
		o-Anisaldehyde
		p-Anisaldehyde
		Anisole
		α-Asaron
		Trans-Cinnamaldehyde
		Trans-Cinnamic acid
		Cinamyl acetate
		Coniferyl alcohol
		4-lsopropylbenzaldehyde
		(+)-Aromadendrene
		α-Bisabolol
		β-Caryophyllene
		(-)-α-Cedrene
		(+)-Cedrol
		(-)-α-Copaene
		(-)-α-Cubebene
		(+)-Cuparene
		Farnesol
		(-)-Globulol
		α-Humulene
		(E)-Nerolidol
		cis-Nerolidol
		(-)-Thujopsene
		Farnesyl acetate
		E,E-Farnesyl acetate
		Allyl methyl sulfide
		Diallyl sulfide
		Diallyl disulfide
		Diallyl trisulfide
		Benzyl sulfide
		Benzyl disulfide
		Benzyl trisulfide
		Isopropyl sulfide
		Lsopropyl disulfide
		Methyl propyl sulfide
		Methyl propyl disulfide
		Methyl propyl trisulfide
		Propyl sulfide
		Propyl disulfide
		Propyl trisulfide
Thymelaeaceae	Stellera chamaejasme	Ruixianglangdusu	Cui, H.; Jin, H.; Liu, Q.; Yan, Z.; Ding, L.; Qin, B. Nematicidal metabolites from roots of Stellera chamaejasme against Bursaphelenchus xylophilus and Bursaphelenchus mucronatus. Pest Management Science 2014, 70, 827–835.
		Umbelliferone
		Daphnoretin
		Chamaejasmenin C
		7-methoxyneochaejasmin A
		(+)-chamaejasmine
		Chamaechromone
		Isosikokianin A
		lsobutyl	Seo, S.M.; Kim, J.; Koh, S.H.; Ahn, Y.J.; Park, I.K. Nematicidal activity of natural ester compounds and their analogues against pine wood nematode, Bursaphelenchus xylophilus. Journal of Agricultural and Food Chemistry 2014, 62, 9103–9108.
		2-Methylbutyl
		3-Methylbutyl
		3-Methyl-2-butenyl
		Butyl
		Pentyl
Moraceae	Ficus carica		Qin, D.; Du, Z.W.; Yan, J.X.; Wu, P. Toxic effect of extracts from leaves of Fig and Macleaya cordata against Bursaphelenchus xylophilus. Anhui Agricultural Science 2014, 42, 7412–7413.
Papaveraceae	Macleaya cordata
Ginkgoaceae	Ginkgo biloba		Qin, D.; Fu, Y.K.; Du, Z.W. Toxic action of extracts from leaf and testa of Ginkgo biolaba against Bursaphelenchus xylophilus. Anhui Agricultural Science 2014, 42, 1697–1698.
Moraceae	Ficus carica	Bergapten	Qin, D.; Fu, Y.; Du, Z. Toxic action of extracts from leaf and testa of Ginkgo biolaba against Bursaphelenchus xylophilus. Anhui Agricultural Science 2014, 42, 1697–1698.
		Psoralen
Lamiaceae	Satureja montana	Trans-2-Hexenal	Faria, J.M.; Sena, I.; Moiteiro, C.; Bennett, R.N.; Mota, M.; Figueiredo, A.C. Nematotoxic and phytotoxic activity of Satureja montana and Ruta graveolens essential oils on Pinus pinaster shoot cultures and P. pinaster with Bursaphelenchus xylophilus in vitro co-cultures. Industrial Crops and Products 2015, 77, 59–65.
Rutaceae	Ruta graveolens	α-Thujene
		α-Pinene
		Camphene
		Sabinene
		β-Pinene
		β-Myrcene
		β-Phellandrene
		Limonene
		Butyl isovalerate
		Trans-β-Ocimene
		γ-Terpinene
		Terpinolene
		Linalool
		Isopentyl isovalerate
		Trans-Pinocamphone
		δ-Terpineol
		Borneol
		α-Terpineol
		Methyl thymol
		Phenyl ethyl acetate
		Bornyl acetate
		Carvacrol
		Trans-Pinocarvyl acetate
		α-Longipinene
		α-Cubebene
		α-Copaene
		Longifolene
		β-Caryophyllene
		α-Humulene
		Trans-B-Farnesene
		Phenyl ethyl 2-methyl butanoate
		Phenyl ethyl isovalerate
		γ-Muurolene
		Germacrene-D
		α-Muurolene
		γ-Cadinene
		δ-Cadinene
		β-Caryophyllene oxide
		Epi-Cubenol
		Epi-O-Cadinol
		α-Muurolol
		α-Cadinol
		Palmitic acid
		UI A Ppi
		UI B Ppi
		Coumarin	Zhuo, C.C. Synthesis of coumarin derivatives and its nematicidal activity against Bursaphelenchus xylophilus. Master thesis, Zhejiang University of Technology, Hangzhou, China, 2015.
Araceae	Pinellia ternata	Total Alkaloids	Wang, W.X.; Wang, K.; Xu, J.M.; Zhou, L.G. Antinematodal activity of the alkaloids from Pinellia ternata and Sophora alopecuroides. Natural Product Research and Development 2016, 28, 719.
Fabaceae	Sophora alopecuroides	Total Alkaloids
		Sophoridine
		Oxymatrine
		Oxysophocarpine
Smilacaceae	Smilacis glabrae	α-Terpinene	Shin, J.H.; Kwon, O.; Lee, C.M.; Lee, S.M.; Choi, Y.H.; Kim, J.H.; Lee, D.W. Nematicidal activity of Eclipta prostrata extract and terthiophene against pine wood nematode, Bursaphelenchus xylophilus. The Korean Journal of Pesticide Science 2016, 20, 56–65.
Polypodiaceae	Drynaria roosii	α-Pinene
Dioscoreaceae	Dioscorea tokoro	β-Thujaplicin
	Dioscorea persimilis	Cinnamaldehyde
Polygonaceae	Reynoutria japonica	Eugenol
Araliaceae	Polyscias fruticosa	Emodin
	Panax vietnamensis	Geraniol
	Panax notoginseng	Limonone
Celastraceae	Celastrus hindsii	Methyl palmitate
Asteraceae	Taraxacum officinale	Matrine
	Chrysanthemum morifolium	Myrcene
	Stevia rebaudiana	Methylgallate
	Eclipta prostrata	Nicotine
	Sigesbeckia orientalis	Ouassin
	Wedelia calendulacea	Resveratrol
Fabaceae	Wisteriopsis reticulata	Rotenone
	Gleditsia triacanthos	Thymol
	Sophora flavescens	Thujaplicin
	Styphnolobium japonicum	Terthiophene
	Senna tora	Tuberstemonine
	Grona styracifolia	γ-Terpinene
	Mimosa pudica
	Biancaea sappan
Urticaceae	Boehmeria nivea
Rutaceae	Phellodendron amurense
	Fructus ponciri
	Citrus × aurantium
	Citrus reticulata
	Zanthoxylum nitidum
Moraceae	Morus alba
Araliaceae	Acanthopanax spinosus
Lymnaeidae	Radix saussurea
Asparagaceae	Ophiopogon japonicus
Zingiberaceae	Zingiber officinale
	Curcuma zedoaria
	Curcuma longa
	Amomum tsaoko
Lauraceae	Cinnamomum cassia
Loranthaceae	Scurrula parasitica
Apiaceae	Angelica dahurica
Plantaginaceae	Adenosma glutinosum
	Plantago asiatica
Stemonaceae	Stemona tuberosa
Myrtaceae	Syzygium nervosum
	Eucalyptus globulus
Cibotiaceae	Cibotium barometz
Araceae	Pinellia ternata
	Alocasia odora
Nelumbonaceae	Nelumbo nucifera
Cucurbitaceae	Momordica charantia
Lamiaceae	Perilla frutescens
	Mentha arvensis
	Elsholtzia ciliata
	Pogostemon cablin
	Perilla frutescens
	Prunella vulgaris
	Herba perillae
	Leonurus japonicus
Menispermaceae	Stephania tetrandra
Convolvulaceae	Cuscuta sinensis
Symplocaceae	Symplocos racemosa
Rubiaceae	Ixora coccinea
Magnoliaceae	Houpoea officinalis
Vitaceae	Leea rubra
Poaceae	Imperata cylindrica
	Zea mays
Apocynaceae	Catharanthus roseus
Amaranthaceae	Achyranthes bidentata
Amaryllidaceae	Crinum asiaticum
Primulaceae	Ardisia silvestris
Passifloraceae	Passiflora foetida
Malvaceae	Abutilon indicum
Nelumbonaceae	Nelumbo nucifera
Orchidaceae	Dendrobium nobile
Musaceae	Musa balbisiana
Pandanaceae	Pandanus tectorius
Sepiidae	Sepia esculenta
Alismataceae	Alisma plantago-aquatica
Phyllanthaceae	Phyllanthus urinaria
Vitaceae	Nekemias cantoniensis
Arecaceae	Areca catechu
Oleaceae	Jasminum nervosum
Asparagaceae	Asparagus cochinchinensis
Nelumbonaceae	Embryo nelumbinis
Acanthaceae	Pseuderanthemum
Schisandraceae	Illicium verum
		Harmaline	Chen, X.T. Studies on the Nematocidal Activities of Harmaline Derivatives. Ph.D. Thesis, South China Agricultural University, Guangzhou, China, 2016.
		Harmaline	Zhu, S.W. Research on Nematicidal Activity and Mechanism of Harmaline Derivatives. Ph.D. Thesis, South China Agricultural University, Guangzhou, China, 2016.
Apiaceae	Hansenia weberbaueriana	Columbianetin	Liu, G.; Lai, D.; Liu, Q.Z.; Zhou, L.; Liu, Z.L. Identification of nematicidal constituents of Notopterygium incisum rhizomes against Bursaphelenchus xylophilus and Meloidogyne incognita. Molecules 2016, 21, 1276.
		Falcarindiol
		Falcarinol
		Isoimperatorin
			Xia, Y. Study on the Biological Activity， Mechanism and QSAR of Harmine Derivatives, Master thesis, South China Agricultural University, Guangzhou, China, 2016.
		2-(1-undecyloxy)-1-ethanol	Kim, J.; Lee, S.M.; Park, C.G. Bursaphelenchus xylophilus is killed by homologues of 2-(1-undecyloxy)-1-ethanol. Scientific Reports 2016, 6, 29300.
Rutaceae	Orixa japonica	(Z)-3-(4-hydroxybenzylidene)-4-(4-hydroxyphenyl)-1- methylpyrrolidin-2-one	Liu, X.C.; Lai, D.; Liu, Q.Z.; Zhou, L.; Liu, Q.; Liu, Z.L. Bioactivities of a new pyrrolidine alkaloid from the root barks of Orixa japonica. Molecules 2016, 21, 1665.
		Trans-2-hexenal	Cheng, L.; Xu, S.; Xu, C.; Lu, H.; Zhang, Z., Zhang, D.; Liu, F. Effects of trans‐2‐hexenal on reproduction, growth and behaviour and efficacy against the pinewood nematode, Bursaphelenchus xylophilus. Pest management science 2017, 73, 888–895.
Apiaceae	Foeniculum vulgare	Psoralen	Guo, Q.Q. Isolation and Identification of Nematicidal Constituents from Plants and Their Nematicidal Mechanism against Bursaphelenchus xylophilus. Ph.D. Thesis, Qingdao University, Qingdao, China, 2016.
	Heracleum hemsleyanum	Bergapten
Moraceae	Ficus carica	Osthole
Rutaceae	Zanthoxylum bungeanum	Columbianadin
Asteraceae	Glebionis coronaria	Xanthotoxin
	Xanthium strumarium	Ellagic Acid
	Artemisia princeps	Punicalin
Arecaceae	Areca catechu	Punicalagin
Boraginaceae	Lappula myosotis	Corilagin
Combretaceae	Combretum indicum
Lythraceae	Punica granatum
Stemonaceae	Stemona japonica
Zygophyllaceae	Tribulus terrestris
		3-acylbarbituric acid	Seo, S.M.; Lee, H.R.; Lee, J.E.; Jeong, Y.C.; Kwon, H.W.; Moon, J.K.; Park, I.K. Larvicidal and nematicidal activities of 3-acylbarbituric acid analogues against Asian tiger mosquito, Aedes albopictus, and pine wood nematode, Bursaphelenchus xylophilus. Molecules 2017, 22, 1196.
		3-acyltetramic acid	Lee, H.R.; Lee, S.C.; Lee, J.E.; Seo, S.M.; Jeong, Y.C., Jung, C.S.; Park, I.K. Nematicidal activity of 3-acyltetramic acid analogues against pine wood nematode, Bursaphelenchus xylophilus. Molecules 2017, 22, 1568.
Zingiberaceae	Kaempferia galanga		Ye, J.C. Preparation of 10% Water Emulsion of Ethyl Cinnamate. Master thesis, South China Agricultural University, Guangzhou, China, 2016.
Rutaceae	Acronychia pedunculata	1,8-Cineole	Liu, X.C. Bioactive Constituents Isolated from Orixa japonica and Toddalia asiatica. Ph.D. Thesis, China Agriculture University, Beijing, China, 2017.
	Boenninghausenia sessilicarpa	Linalool
	Clausena lansium	Camphor
	Citrus × limon	Borneol
	Citrus medica	4-Terpineol
	Citrus paradisi	α-Terpineol
	Citrus reticulata	Copaene
	Dictamnus dasycarpus	β-Elemene
	Murraya paniculata	β-Cubebene
	Orixa japonica	β-Caryophyllene
	Phellodendron amurense	α-Bergamotene
	Phellodendron chinense	α-Guaiene
	Psilopeganum sinense	α-Caryophyllene
	Ruta graveolens	Alloaromadendrene
	Skimmia reevesiana	Dehydro-aromadendrene .
	Tetradium glabrifolium	Cyclosativene
	Tetradium ruticarpum	γ-Muurolene
	Toddalia asiatica	Germacrene D
	Zanthoxylum austrosinense	β-Selinene
	Zanthoxylum avicennae	α-Selinene
	Zanthoxylum nitidum	α-Muurolene
Pittosporaceae	Pittosporum pentondrum	β-Bisabolene
		δ-Cadinene
		Elemol
		Spathulenol
		Caryophyllene oxide
		Trans-Longipinocarveol
		Caryophylla-4 (12) ，8 (13) -dien-5β-ol
		δ-Cadinol
		Ledene oxide
		α-Asarone
		α-Thujene
		α-Pinene
		Camphene
		3-Ethyltoluene
		Mesitylene
		β-Pinene
		β-Myrcene
		1,2, 3- Trimethylbenzene
		α-Phellandrene
		δ-3-Carene
		β-Cymene
		β-Phellandrene
		D-Limonene
		1,8-Cineol
		(Z)-β-Ocimene
		γ-Terpinene
		Cis-Linalool oxide
		Fenchone
		Linalool
		Isopulegol
		4-Terpineol
		ρ-Cymen-8-0l
		Creosol
		Citronellol
		Geraniol
		4-Ethylguaiacol
		Bornyl acetate
		Carvacrol
		4-Vinylguaiacol
		1,2,4-Trimethoxybenzene
		α-Cubebene
		3-Allyguaiacol
		3,4-Dimethoxystyrene
		Cyclosativene
		Ylangene
		Isoledene
		Copaene
		α-Elemene
		β-Elemene
		10s,11s-Himachala-3 (12),4-diene
		α-Gurjunene
		(Z) -α-Bergamotene
		Caryophyllene
		(Z)-β-Faresene
		α-Caryophyllene
		γ-Muurolene
		α-Selinene
		1ξ,6ξ,7ξ-Cadina-4,9-diene
		γ-Cadinene
		δ-Cadinene
		α-Calacorene
		Nerolidol
		Spathulenol
		α-Cadinol
		Platambin
		Bergaptene
		Pimpinellin
		Isopimpinellin
		Trans-2-Hexenal	Chen, L. Effect of trans-2-Hexenal on Growth, Reproduction and Behavior against the Pinewood Nematode, Bursaphelenchus xylophilus. Master thesis, Shandong Agricultural University, Taian, China, 2017.
Lythraceae	Punica granatum	Punicalagin	Guo, Q.Q.; Du, G.C.; Qi, H.T.; Zhang, Y.N.; Yue, T.Q.; Wang, J.C.; Li, R.G. A nematicidal tannin from Punica granatum L. rind and its physiological effect on pine wood nematode (Bursaphelenchus xylophilus). Pesticide Biochemistry and Physiology 2017, 135, 64–68.
		Punicalin
		Corilagin
		4-Quinolone Alkaloids	Jang, J.Y.; Le Dang, Q.; Choi, G.J.; Park, H.W.; Kim, J.C. Control of root‐knot nematodes using Waltheria indica producing 4‐quinolone alkaloids. Pest Management Science 2019, 75, 2264–2270.
		Waltherione C
		5'-Methoxywaltherione A
		Waltherione A
Rutaceae	Zanthoxylum schinifolium		Shu, C.J.; Zhang, M.L.; Zhao, K.F.; Zhang, F.L.; Zhang, W.M. Prevention activity of Zanthoxylum schinifolium aqueous extract and essential oil against Bursaphelenchus xylophilus. Chinese Wild Plant Resources 2019, 38, 11–15.
		Harmine quaternary ammonium derivatives	Xia, Y.; Qi, Y.M.; Yu, X.H.; Wang, B.F.; Cao, R.H.; Jiang, D.X. Nematicidal effect against Bursaphelenchus xylophilus of harmine quaternary ammonium derivatives, inhibitory activity and molecular docking studies on acetylcholinesterase. European Journal of Plant Pathology 2019, 153, 239–250.
		Pure Naphthoquinones	Cha, D.J.; Kim, J.; Kim, D.S. Nematicidal activities of three naphthoquinones against the pine wood nematode, Bursaphelenchus xylophilus. Molecules 2019, 24, 3634.
		Juglone
		Plumbagin
		Camptothecin	Lin, J.C. Construction and Characterization of Camptothecin Nano Drug Delivery System. Master thesis, Zhejiang A&F University, Hangzhou, China, 2019.
Rutaceae	Zanthoxylum bungeanum	Thymol	Han, S.S. Research on the Nematicidal Activity of Allyl Isothiocyanate against Pine Wood Nematodes. Master thesis, Nanjing Normal University, Namjing, China, 2019.
Lamiaceae	Origanum vulgare	Cumaldehyde
	Thymus mongolicus	Eugenol
	Lavandula angustifolia	Carvacrol
	Mentha canadensis	Allyl Isothiocyanate
	Salvia rosmarinus
Apiaceae	Cuminum cyminum
	Cuminum cyminum
	Libanotis seseloides
Myrtaceae	Syzygium aromaticum
Lauraceae	Cinnamomum cassia
		Sulfonate Derivatives	Tian, Y.E.; Sun, D.; Yang, J.M.; Che, Z.P.; Liu, S.M.; Lin, X.M.; Chen, G.Q. Synthesis of sulfonate derivatives of maltol and their biological activity against Phytophthora capsici and Bursaphelenchus xylophilus in vitro. Journal of Asian natural products research 2020, 22, 578–587.
		Iso-Menthone	Faria, J.M.; Rodrigues, A.M.; Barbosa, P.; Mota, M. In silico screening of agonist and antagonist natural compounds from reported essential oils against Bursaphelenchus xylophilus. Chemistry Proceedings 2020, 3.
		Beta-Thujone
		1,8-Cineole
		Beta-Copaene
		Cis-Jasmone
		2-Pentyl Furan
		Citronellol
		Gamma-Elemene
		Geranyl Acetone
		1-Octanol
		Piperine	Rajasekharan, S.K.; Raorane, C.J.; Lee, J. Nematicidal effects of piperine on the pinewood nematode Bursaphelenchus xylophilus. Journal of Asia-Pacific Entomology 2020, 23, 863–868.
		Piperlongumine
		Piperonal
Asteraceae	Bidens pilosa		Taba, S.; Ashikaga, K.; Oohama, T.; Ajitomi, A.; Kiyuna, C.; Kinjo, M.; Sekine, K.T. Bidens pilosa extract effects on pine wilt: causal agents and their natural enemies. Forest Science 2020, 66, 284–290.
		Matrine	Li, Y. Function Analysis of Matrine Resistance Genes in Foreign Matter Metabolism Pathway of Bursaphelenchus xylophilus. Master thesis, Northeast Forestry University, Harbin, China, 2021.
Amaryllidaceae	Allium cepa	Dipropyl Trisulfide	Yang, E.; Lee, J.W.; Chang, P.S.; Park, I.K. Development of chitosan-coated nanoemulsions of two sulfides present in onion (Allium cepa) essential oil and their nematicidal activities against the pine wood nematode, Bursaphelenchus xylophilus. Environmental Science and Pollution Research 2021, 28, 69200–69209.
		Methyl Propyl Trisulfide
Cupressaceae	Chamaecyparis pisifera		Zhang, H.; Xu, D.; Lin, X.; Chen, L.J.; Liu, H.K. Nematicidal activity of essential oil from four species of Cupressaceae against Bursaphelenchus xylophilus. Journal of Zhejiang Forestry Science and Technology 2022, 42, 80–83.
	Chamaecyparis obtusa
	Chamaecyparis pisifera
	Chamaecyparis obtusa var. formosana
Rutaceae	Dictamnus dasycarpus	Fraxinellone	Yu, J.Y.; Gao, Y.; Kong, Z.; Wang, Y. Nematicidal activity of three limonoids from Dictamnus dasycarps against Bursaphelenchus xylophilus. Zhejiang Forestry Technology 2022, 42, 75–79.
		Obacunone
		Evodin
		Medium-chain aliphatic alcohols	Cavaco, T.; Gonçalves, D.; Pombo, A.; Moiteiro, C.; Inácio, M.L.; Faria, J.M. Nematicidal activity of oxygen-containing aliphatic compounds on Bursaphelenchus xylophilus, B. mucronatus and B. fraudulentus. Chemistry Proceedings 2022, 12, 55.
		Methyl Jasmonate	López-Villamor, A.; Nunes da Silva, M.; Vasconcelos, M.W. Evaluation of plant elicitation with methyl-jasmonate, salicylic acid and benzo (1, 2, 3)-thiadiazole-7-carbothioic acid-S-methyl ester for the sustainable management of the pine wilt disease. Tree Physiology 2022, 42, 2596–2613.
		Salicylic Acid
		Benzo (1,2,3)-Thiadiazole-7-Carbothioic Acid-S-Methyl Ester
Amaranthaceae	Alternanthera philoxeroides		Jiang, Y.; Chen, F. Nematocidal activity of extracts of Alternanthera philoxeroides and Cayratia japonica against Bursaphelenchus xylophilus. Journal of Nanjing Forestry University (Natural Sciences Edition) 2022, 46, 45.
Vitaceae	Causonis japonica
	Parthenocissus tricuspidata
Acoraceae	Acorus calamus
Oleaceae	Jasminum nudiflorum
Apocynaceae	Trachelospermum jasminoides
Euphorbiaceae	Euphorbia helioscopia
	Euphorbia pekinensis
Asparagaceae	Hosta plantaginea
	Rohdea japonica
Cupressaceae	Platycladus orientalis
Asteraceae	Inula japonica
	Erigeron acer
	Senecio scandens
Polygonaceae	Persicaria pubescens
Celastraceae	Euonymus japonicus
Iridaceae	Iris tectorum
Hypericaceae	Hypericum monogynum
Geraniaceae	Geranium wilfordii
Apiaceae	Cnidium monnieri
Araliaceae	Hedera nepalensis
Solanaceae	Solanum nigrum
Violaceae	Viola philippica
Lamiaceae	Nepeta cataria
	Salvia rosmarinus
Fabaceae	Vicia sepium
Phytolaccaceae	Phytolacca acinosa
Rosaceae	Spiraea japonica
Oxalidaceae	Oxalis corniculata
Viburnaceae	Viburnum dilatatum
Amnaranthaceae	Achyranthes bidentata	(Z)-ligustilide	Lee, J.W.; Nam, I.; Park, J.H.; Huh, M.J.; Park, I.K. Nematicidal activity of (Z)-ligustilide isolated from Angelica tenuissima Nakai root extract against the pine wood nematode Bursaphelenchus xylophilus. Journal of Asia-Pacific Entomology 2022, 25, 101957.
Anacardiaceae	Rhus chinensis
Apiaceae	Conioselinum tenuissimum
	Ligusticum officinale
Asparagaceae	Liriope muscari
Asteraceae	Arctium lappa
	Cirsium japonicum
Brassicaceae	Sinapis alba
Campanulaceae	Platycodon grandiflorus
Cannabaceae	Humulus scandens
Caprifoliaceae	Lonicera japonica
Cornaceae	Cornus officinalis
Cupressaceae	Platycladus orientalis
Dioscoreaceae	Dioscorea japonica
Fabaceae	Albizia julibrissin
	Lablab purpureus
	Lespedeza bicolor
Fagaceae	Castanea crenata
Lamiaceae	Agastache rugosa
	Elsholtzia ciliata
	Leonurus japonicus
	Lycopus lucidus
	Salvia miltiorrhiza
	Perilla frutescens
	Scutellaria baicalensis
Lardizabalaceae	Akebia quinate
Meliaceae	Melia azedarach
Myristicaceae	Myristica fragrans
Paeoniaceae	Paeonia suffruticosa
Poaceae	Phragmites australis
Polygonaceae	Polygonum aviculare
	Rumex crispus
	Portulaca oleracea
Primulaceae	Lysimachia christinae
Rhamnaceae	Zizyphus jujuba
Rosaceae	Crataegus pinnatifida
	Pseudocydonia sinensis
	Rosa multiflora
	Sorbus commixta
Rubiaceae	Gardenia jasminoides
Rutaceae	Citrus × junos
	Citrus reticulata 'Unshiu'
	Citrus trifoliata
Saururaceae	Houttuynia cordata
Schisandraceae	Schisandra chinensis
Smilaceae	Smilax china
Solanaceae	Lycium chinense
Theaceae	Camellia sinensis
Zygophyllaceae	Tribulus terrestris
Poaceae	Cymbopogon citratus		Faria, J.M.; Cavaco, T.; Gonçalves, D.; Barbosa, P.; Teixeira, D.M.; Moiteiro, C.; Inácio, M.L. First report on the synergistic interaction between essential oils against the pinewood nematode Bursaphelenchus xylophilus. Plants 2023, 12, 2438.
Myrtaceae	Eucalyptus globulus
Apiaceae	Foeniculum vulgare
Lamiaceae	Mentha × piperita
	Origanum vulgare
	Salvia rosmarinus
	Salvia officinalis
	Satureja montana
Apiaceae	Cnidium monnieri	Osthol	Feng, J.; Qin, C.; Liu, X.; Li, R.; Wang, C.; Li, C.; Guo, Q. Nematicidal coumarins from Cnidium monnieri fruits and Angelica dahurica roots and their physiological effect on pine wood nematode (Bursaphelenchus xylophilus). Molecules 2023, 28, 4109.
	Angelica dahurica	Xanthotoxin
		Cindimine
		Isopimpinellin
		Marmesin
		Isoimperatorin
		Imperatorin
		Bergapten
		Matrine	Dou, M.Z.; Zhang, H.Y. Design，Synthesis and Insecticidal Activity of New Derivatives of Matrine. Journal of Lanzhou University of Arts and Science (Social Science Edition) 2023, 37, 83–88.
Myrtaceae	Backhousia citriodora		Huang, S.R.; Yang Y.T.; Cai T.; Li, J.H.; Ye, C.Y.; Shan, T.J. Chemical composition, nematocidal and antibacterial activities of volatile oil from Backhousia citriodora. Journal of ZhongKai University of Agriculture and Technology 2023, 36, 52–58.

## Sheet: Table S2
Table S2 Classification and statistics of plants, phytochemicals and derivatives used for controlling pine wilt disease
Total families	Number	Total Species	Number	Active Famlies	Number	Active Species	Number	Total substances	Number	Derivatives	Number	Compositions	Number	Total Substance/derivative/Composition
Actinidiaceae	171	Actinidia arguta	749	Araliaceae	138	Dendropanax trifidus	540	(-)-N-Meth-ylcytisine	555	3-pinanone schiff base	24	Lsobutyl	28	1079
Amaranthaceae		Amaranthus blitum		Asteraceae		Artemisia capillaris		(-)-Anagyrine		N-alkyl-3-pinanamine	1	2-Methylbutyl
Araliaceae		Dendropanax trifidus		Euphorbiaceae		Coreopsis lanceolata		(-)Cytisine		Rotenone β-Cyclodextrin inclusion complex	2	3-Methylbutyl
Caprifoliaceae		Diabelia serrata		Rosaceae		Erigeron annus		(-)-Nicotine		Camptothecin	73	3-Methyl-2-butenyl
Caryophyllaceae		Dianthus superbus		Fabaceae		Vernicia cordata		Matrine		Coumarin	28	Butyl
Celastraceae		Stellaria aqualica		Caricaceae		Vernicia fordii		Sophocarpine		2-(1-undecyloxy)-1-ethanol	8	Pentyl
Asteraceae		Celastrus orbiculatus		Convolvulaceae		Neoshirakia japonica		Sophoramine		3-acylbarbituric acid	48	Hydrocarbon	63
Diapensiaceae		Anaphalis margaritacea		Phyllanthaceae		Triadica sebifera		Cytisine		3-acyltetramic acid	98	Alkanol
Ericaceae		Artemisia capillaris		Poaceae		Cerasus leveilleana		N-Methylcytisine		Sulfonate derivatives	16	2E-alkenol
Euphorbiaceae		Chrysanthemum decaisneanum		Clusiaceae		Sanguisorba offcinalis		Anagyrine		Matrine	27	Alkanal
Phyllanthaceae		Cirsium japonicum		Lamiaceae		Sophora flavescens		Sparteine		Havmaline derivatives	46	2E-alkena
Daphniphyllaceae		Coreopsis lanceolata		Vitaceae		Sophora alopecuroides		Aloperine		Harmine quaternary ammonium derivatives	43	Alkanoic acid
Fagaceae		Erigeron annus		Amaryllidaceae		Carica papaya		Δ11-dehydroaloperine		Harmaline derivatives	19	Alkyl acetate
Ginkgoaceae		Lactuca dentata		Crypteroniaceae		Ipomoea aquatica		Bitter tobacco preparation		Total	433	Total	91
Poaceae		Sonchus asper		Melastomataceae		Ipomoea batatas		Total Alkaloid
Lamiaceae		Syneilesis palmata		Myristicaceae		Phyllanthus acidus		Harmaline
Lauraceae		Shortia unifora		Myrtaceae		Sauropus androgynus		Harmine
Fabaceae		Rhododendron reticulatum		Arecaceae		Codiaeum variegatum		Fractions A1-A8
Santalaceae		Vernicia cordata		Piperaceae		Cymbopogon citratus		Rotenone
Liliaceae		Vernicia fordii		Blechnaceae		Garcinia atroviridis		Cinnamyl acetate
Meliaceae		Mallotus japonicus		Rubiaceae		Ocimum basilicum		Diallyl disulphide
Papaveraceae		Ricinus communis		Rutaceae		Leea gigantea		Diallyl trisulphide
Polygonaceae		Neoshirakia japonica		Apocynaceae		Leucaena leucocephala		Sophocapine
Primulaceae		Triadica sebifera		Moraceae		Pithecellobium jiringa		Matrine
Ranunculaceae		Phyllanthus fexuosus		Simaroubaceae		Psophocarpus tetragonolobus		Oxymatrine
Rosaceae		Daphniphyllum macropodum		Meliaceae		Tamarindus indica		Sophramine
Rubiaceae		Quercus serrata		Fabaceae		Allium odorum		N-Methylcytisine
Hydrangeaceae		Ginkgo biloba		Cephalotaxaceae		Crmum asiaticum		Lehmannine
Mazaceae		Cenchrus alopecuroides		Paeoniaceae		Crypteronia paniculata		Total Alkaloids
Thymelaeaceae		Elsholtzia ciliata		Oleaceae		Melastoma malabathricum		Ethyl p-methoxycinnamate
Apiaceae		Glechoma hederacea		Pinaceae		Myristica fragrans		Ethyl trans-cinnamate
Acanthaceae		Hamulus japonicus		Cupressaceae		Eugenia polyantha		Cyclodextrin inclusion complex of rotenone
Anacardiaceae		Callicarpa japonica		Magnoliaceae		Areca catechu		α-Thujene
Anisophylleacea		Lindera obtusiloba		Ginkgoaceae		Piper betle		α-Pinene
Annonaceae		Astragalus sinicus		Nitrariaceae		Piper nigrum		Camphene
Cactaceae		Ohwia caudata		Meliaceae		Stenochlaena palustris		β-Pinene
Cannaceae		Desmodium paniculatum		Ranunculaceae		Morinda citrifloria		β-Myrcene
Cleomaceae		Trifolium dubium		Plumbaginaceae		Euodia glabra		α-Phellandrene
Caricaceae		Casia tora		Ericaceae		Murraya koenigii		ρ-Cymene
Connaraceae		Cardiocrinum cordatum		Thymelaeaceae		Spohora alopecuroides		Limonene
Convolvulaceae		Melia azadarach		Stemonaceae		Alstonia angustiloba		(E)-β-Ocimene
Dilleniaceae		Chelidonium majus		Papaveraceae		Allamanda cathartica		γ-Terpinene
Gesneriaceae		Persicaria maculosa		Verbenaceae		Tabernaemontana corymbosa		(E)-Sabinene hydrate
Gnetaceae		Rumex acetosa		Solanaceae		Plumeria acumilata		Linalool oxide A
Clusiaceae		Lysimachia clethroides		Aristolochiaceae		Calotropis gigantea		Terpinolene
Vitaceae		Aconitum japonicum		Burceraceae		Hoya diversifolia		Linalool oxide B
Amaryllidaceae		Clematis terniflora		Amaranthaceae		Merremia umbelata		Linolool
Asparagaceae		Ranunculus tachiroet		Lauraceae		Ageratum conyzoides		Camphor
Crypteroniaceae		Ranunculus zuccarini		Acoraceae		Acalypha wilkesiana		Menthone
Melastomataceae		Cerasus leveilleana		Illiciaceae		Euphorbia hirta		Borneol
Musaceae		Pyracantha angustifolia		Zingiberaceae		Jatropha curcas		ρ-Cymen-8-ol
Myristicaceae		Rubus corchorifolius		Apiaceae		Antidesma bunius		Terpinen-4-0l
Myrtaceae		Sanguisorba offcinalis		Geraniaceae		Bischofia javanica		α-Terpineol
Oxalidaceae		Galium aparine		Zygophyllaceae		Derris malaccensis		Unknown
Arecaceae		Rapanaea neriifolia		Theaceae		Melastoma melabathricum		Thymyl methyl ether
Pandanaceae		Schizophragma hydrangeoides		Nyssaceae		Ficus variegatta		Geraniol
Passifloraceae		Mazus miquelii		Lythraceae		Ficus vulva		Geranial
Piperaceae		Daphne odora		Juglandaceae		Knema hookeriana		Thymol
Blechnaceae		Oenanthe javanica		Burseraceae		Pterocarpus indicus		Carvacrol
Rutaceae		Angelica decursiva		Santalaceae		Morinda citriflora		Thymyl acetate
Linderniaceae		Sophora flavescens		Schizandraceae		Ophiorriza konstelear		Cis-Caryophyllene
Solanaceae		Sophora alopecuroides		Styracaceae		Ophiorriza marginata		β-Caryophyllene
Zingiberaceae		Asystasia gangetica		Zingiberaceae		Brucea javanica		Widdrene
Apocynaceae		Justicia gendarussa		Annonaceae		Eurycoma longivolia		Aromadendrene
Acoraceae		Ouret lanata		Burseraceae		Ouassia indica		Ledene
Plantaginaceae		Spondias dulcis		Geraniaceae		Melia azedarach		β-Bisabolene
Begoniaceae		Anisophyllen disticha		Dipterocarpaceae		Cephalotaxus fortunei		γ-Cadinene
Moraceae		Goniothalamus macrophyllus		Myrtaceae		Cephalotaxus sinensis		δ-Cadinene
Nephentaceae		Epiphyllum oxypetalum		Brassicaceae		Sophora davidii		Spathulenol
Simaroubaceae		Canna indica 'Edulis'		Lamiaceae		Paraderris elliptica		(-)-Caryophyllene oxide
Meliaceae		Cleome rutidosperma		Taxaceae		Paeonia suffrutccosa		(-)-Carveol
Fabaceae		Carica papaya		Asphodelaceae		Chrysanthemum indicum		β-Citrenellol
Cephalotaxaceae		Rourea minor		Polygonaceae		Osmanthus fragrans		Linalool
Paeoniaceae		Ipomoea aquatica		Paulowniaceae		Cedrus atlantica		(-)-Menthol
Onocleaceae		Ipomoea batatas		Cistaceae		Juniperus chinensis		Nerol
Scrophulariaceae		Tetracera indica		Cyperaceae		Magnolia grandiflora		(S)-cis-Verbenol
Magnoliaceae		Phyllanthus acidus		Salicaceae		Ginkgo biloba		Aldehydes
Oleaceae		Sauropus androgynus		Caprifoliaceae		Peganum harmala		Citral
Pinaceae		Codiaeum variegatum		Altingiaceae		Tephrosia vogelii		(±)-Citronellal
Cupressaceae		Euphorbia antiquorum		Verbenaceae		Derris taiwaniana		(+)-Carvone
Nitrariaceae		Euphorbia tirucalli		Myricaceae		Aglaia odorata		(-)-Carvone
Plumbaginaceae		Manihot esculenta		Fagaceae		Swietenia mahagany		(+)-Fenchone
Stemonaceae		Cyrtandra cupulata		Pittosporaceae		Swietenia macrophylla		(-)-Menthone
Verbenaceae		Gnetum gnemon		Phytolaccaceae		Artemisia annua		(+)-Pulegone
Brassicaceae		Cymbopogon citratus		Celastraceae		Artemisia apiacea		(-)-Pulegone
Aristolochiaceae		Garcinia atroviridis		Asparagaceae		Artemisia arggi		(-)-Verbenone
Burceraceae		Garcinia hombroniana		Apocynaceae		Tithonia diversifolia		(+)-Camphene
Geraniaceae		Coleus amboinicus		Malvaceae		Sphagneticola calendulacea		(+)-Limonene
Boraginaceae		Coleus scutellarioides		Asteraceae		Xanthium strumarium		4,5-epoxy-1(10)E,11(13)-germacradien-12,6-olide
Burseraceae		Mentha arvensis		Nelumbonaceae		Eupatorium adenophorum		Benzaldehyde
Cyperaceae		Ocimum basilicum		Rutaceae		Acmella paniculata		(E)-Cinnamaldehyde
Illiciaceae		Premna foetida		Winteraceae		Tripterykgium wilfordii		(E)-Cinnamic acid
Polygonaceae		Vitex trifolia		Hypericaceae		Plumbago zeylanica		Cinnamyl alcohol
Schisandraceae		Leea gigantea		Zosteraceae		Ajuga nipponensis		Copaene
Styracaceae		Senna alata		Combretaceae		Rhododendron molle		Eugenol
Zingiberaceae		Cynometra cauliflora		Scrophulariaceae		Baechea fruiescens		α-Terpinene
Zygophyllaceae		Leucaena leucocephala		Lardizabalaceae		Euphorbia antiguorum		Hydrocinnamaldehyde
Myristicaceae		Millettia atropurpurea		Campanulaceae		Wikstroemia indica		2-Hydroxycinnamaldehyde
Theaceae		Neptunia oleracea		Portulacaceae		Stemona tuberose		(E)-2-Methoxycinnamaldehyde
Nyssaceae		Parkia speciosa		Acanthaceae		Macleya cordata		(E)-4-Methoxycinnamaldehyde
Lythraceae		Pithecellobium jiringa		Orchidaceae		Lantana camara		α-Methyl-(E)-cinnamaldehyde-(E)-Cinnamic acid
Juglandaceae		Psophocarpus tetragonolobus		Dryopteridaceae		Datura stramonium		α-Cyanocinnamic acid
Coriariaceae		Tamarindus indica		Urticaceae		Mentha spicata		Hydrocinnamic acid
Eucommiaceae		Allium cepa		Araceae		Allium sativum		(E)-2-Hydroxycinnamic acid
Podocarpaceae		Allium odorum		Smilacaceae		Pimpinella anisum		(Z)-2-Methoxycinnamic acid
Elaeagnaceae		Allium sativum		Polypodiaceae		Asiasarum sieboldi		(E)-2-Methoxycinnamic acid
Hypericaceae		Crmum asiaticum		Dioscoreaceae		Boswellia carterii		(E)-4-Methoxycinnamic acid
Pteridaceae		Cordyline futicosa		Celastraceae		Dysphania ambrosioides		(E)-2-Methylcinnamic acid
Buxaceae		Crypteronia paniculata		Lymnaeidae		Cinnamomum verum		(E)-4-Methylcinnamic acid
Burseraceae		Melastoma malabathricum		Loranthaceae		Citrus × limon		Allyl cinnamate
Schizandraceae		Musa × paradisiaca		Plantaginaceae		Syzygium aromaticum		Benzyl cinnamate
Geraniaceae		Labisia pothoina		Menispermaceae		Leptospermum petersonii		Cinnamyl cinnamate
Dipterocarpaceae		Myristica fragrans		Symplocaceae		Pimenta racemosa		Ethyl cinnamate
Myrtaceae		Eugenia polyantha		Primulaceae		Nerium oleander		Ethyl α-cyanocinnamate
Lamiaceae		Melaleuca leucadendra		Musaceae		Acorus gramineus		Ethyl 4-methoxycinnamate
Taxaceae		Averrhoa bilimbi		Pandanaceae		lllicium verum		Hydrocinnamyl acetate
Asphodelaceae		Areca catechu		Sepiidae		Melia azedrach		Isopropyl cinnamate
Paulowniaceae		Freycinetia angustifolia		Alismataceae		Amygdalus persica		Methyl cinnamate
Cistaceae		Passiflora foetida		Vitaceae		Kaempferia galanga		Vinyl cinnamate
Salicaceae		Piper betle		Schisandraceae		Citrus aurantifolia		Hydrocinnamyl alcohol
Altingiaceae		Piper nigrum		Apiaceae		Citrus × aurantium		(E)-Cinnamamide
Verbenaceae		Homalocladium platycladum		Moraceae		Coriandrum sativum		Cinnamonitrile
Myricaceae		Stenochlaena palustris		Boraginaceae		Thymus mastichina		Hydrocinnamonitrile
Pittosporaceae		Morinda citrifloria		Pittosporaceae		Melissa officinalis		4-Methoxycinnamonitrile
Phytolaccaceae		Citrus maxima		Amaryllidaceae		Thymus capitatus		Cinnamoyl chloride
Celastraceae		Euodia glabra		Iridaceae		Origanum vulgare		Hydrocinnamoyl chloride
Apocynaceae		Murraya koenigii		Araliaceae		Thymus vulgaris		Cinnamyl bromide
Malvaceae		Picria fel-terrae		Violaceae		Eucalyptus citriodora		Cinnamyl chloride
Asteraceae		Capsicum futescens		Oxalidaceae		Pimenta officinalis		(E)-1-Cinnamylpiperazine
Nelumbonaceae		Physalis minima		Viburnaceae		Acorus calamus		Parthenolide
Rutaceae		Solanum torvum		Amnaranthaceae		Satureja hortensis		Propyl Sulphide
Winteraceae		Centella asiatica		Anacardiaceae		Cymbopogon nardus		Propyl Disuphide
Zosteraceae		Amomum compactum		Cannabaceae		Cymbopogon citrates		Propyl Trisuphide
Combretaceae		Cheilocostus speciosus		Cornaceae		Pelargonium graveolens		Methyl Propyl Suphide
Lardizabalaceae		Curcuma longa		Primulaceae		Gonopterodendron sarmientoi		Methyl Propyl Disuphide
Campanulaceae		Etlingera elatior		Rhamnaceae		Bulnesia sarmienti		Methyl Propyl Trisuphide
Portulacaceae		Hedychium longecornutum		Saururaceae		Litsea cubeba		Sabinene
Orchidaceae		Alpinia conchigera		Smilaceae		Aniba rosaeodora		6-Methyl-5-hepten-2-one
Dryopteridaceae		Alpinia galanga				Rosa damascene		Myrcene
Urticaceae		Zingiber offcinale				Camellia sinensis		1,8-Cineole
Araceae		Spohora alopecuroides				Camptotheca acuminata		Verbenol
Smilacaceae		Alstonia scholaris				Crataegus pinnatifida		Citronellal
Polypodiaceae		Alstonia angustivolia				Punica granatum		Terpine-4-ol
Dioscoreaceae		Alstonia angustiloba				Pterocarya stenoptera		Neral
Lymnaeidae		Allamanda cathartica				Canavalia gladiata		Methyl eugenol
Loranthaceae		Tabernaemontana corymbosa				Michelia gioi		α-Humulene
Plantaginaceae		Plumeria acumilata				Cinnamomum cassia		Isoeugenol
Cibotiaceae		Rauwolfia corymbosa				Allium cepa		Methyl Isoeugenol
Cucurbitaceae		Rauwolfia verticillata				Angelica dahurica		3-O-(2'',3''-dimethylbutanoyl)-13-O-dodecanoylingenol
Menispermaceae		Calotropis gigantea				Ligusticum officinale		3-O-(2'',3''-dimethylbutanoyl)-13-O-decanoylingenol
Symplocaceae		Hoya diversifolia				Carpesium abrotanoides		Ingenol
Magnoliaceae		Hoya coronaria				Atractylodes japonica		3,5,20-O-Triacetylingenol
Primulaceae		Oxystelma esculentum				Saussurea lappa		13-O-Dodecanoylingenol
Pandanaceae		Tylophora flexuosa				Agastache rugosa		5,20-O-Diacetyl-3-O-(2 ,3-dimethylbutanoyl)- 13-O-odecanoylingenol
Sepiidae		Acorus calamus				Perilla frutescens		Flavone
Alismataceae		Plantago aquatica				Schizonepeta tenuifolia		Styrene
Vitaceae		Begonia sinuata				Paeonia × suffruticosa		Heptanal
Apiaceae		Begonia tuberosa				Citrus trifoliata		Nonane
Moraceae		Merremia mamosa				Santalum album		Octanal
Pittosporaceae		Merremia umbelata				Schizandra chinensis		Benzyl alcohol
Amaryllidaceae		Ageratum conyzoides				Styrax benzoin		Ocimene
Iridaceae		Typhonia javanicum				Amomum cardamomum		Acetophenone
Araliaceae		Dillenia sp.				Alpinia globosa		1-phenyl-1-ethanol
Violaceae		Acalypha grandis				Trachyspermum ammi		Linalool oxide
Viburnaceae		Acalypha wilkesiana				Daucus carota		Nonanal
Amnaranthaceae		Euphorbia hirta				Carum carvi		Decanal
Cannabaceae		Jatropha curcas				Anethum graveolens		Trans-2-decenal
Cornaceae		Macaranga gigantea				Ferula gummosa		Trans-2-decen-1-ol
Rhamnaceae		Macaranga triloba				Pimenta dioica		Decanol
Saururaceae		Antidesma bunius				Melaleuca cajuputii		Trans-cinnamyl alcohol
Smilaceae		Antidesma montana				Amyris balsamifera		Undecanal
		Bischofia javanica				Citrus clementina		Geranyl acetate
		Derris malaccensis				Artemisia afra		Dodecanal
		Parkia spiciosa				Artemisia pallens		Cis-asarone
		Melastoma melabathricum				Myrocarpus fastigiatus		Trans-asarone
		Arthocarpus blumei				Copaifera reticulata		18 fractions
		Arthocarpus altissima				Cananga odorata		8-Geranyloxypsoralen
		Ficus vistulosa				Elettaria cardamomum		Imperatorin
		Ficus variegatta				Canarium luzonicum		Heraclenin
		Ficus vulva				Fokienia hodgensii		Myricetin
		Horsfieldia glabra				Dipterocarpus turbinatus		3-pinanone Schiff base
		Knema hookeriana				Hyssopus officinalis		N-alkyl-3-pinanamine
		Myristica faragrans				Lavandula hybrida		Isobutyl
		Nephentes ampularia				Pogostemon patchouli		η-hexyl
		Averhoa bilimbi				Larix europea		η-octyl
		Pterocarpus indicus				Tetraena mongolica		Cyclohexyl
		Pterocarpus macrocarp				Brassica integrefolia		Phenyl
		Gardenia annisophylla				Pelargonium inquinans		Phenethyl
		Morinda citriflora				Inula helenium		α-methylbenzyl
		Hedyotis auricularia				Torreya nucifera		Piperonyl
		Hedyotis rigida				Ipomoea nil		Benzyl
		Ixora chinensis				Aloe sp.		η-butyl
		Ophiorriza konstelear				Ohwia caudata		η-heptyl
		Ophiorriza marginata				Rheum palmatum		η-dodecyl
		Psychotria obovata				Zingiber officinale		Lansiumamide B
		Psychotria sarmentosa				Prunus mune		Trans-2-Hexenal
		Brucea javanica				Paulownia coreana		η-Heptanal
		Eurycoma longivolia				Houpoea officinalis		Tricyclene
		Ouassia indica				Euphorbia kansui		Thuja-2,4(10)-diene
		Tectona grandis				Helianthemum ordosicum		1-Octen-3-ol
		Melia azedarach				Pinus massoniana		2-Pentyl furan
		Cephalotaxus fortunei				Pinus thunbergii		η-Octanal
		Cephalotaxus sinensis				Pinus elliottii		Dehydro-1,8-cineole
		Sophora davidii				Camphora officinarum		3-Octanol
		Paraderris elliptica				Magnolia cylindrical		η-Myrcene
		Paeonia suffrutccosa				Torreya grandis		Δ-3-Carene
		Aconitum hemsleyanum				Visnaga daucoides		β-Phellandrene
		Chrysanthemum indicum				Apium graveolens		Cis-β-Ocimene
		Liriope spicata				Pastinaca sativa		Trans-β-Ocimene
		Emmenopterys henryi				Artemisia arborescens		Trans-Sabinene hydrate
		Pentarhizidium orientale				Chamomilla matricaria		η-Octanol
		Buddleja davidii				Chamaemelum nobile		Fenchone
		Sargentodoxus argotaenia				Ormensis multicaulis		ρ-Cymenene
		Liriodendron chinese				Chrysanthemum morifolium		Heptanoic acid
		Manglietia patungensis				Inula racemosa		2-Nonanone
		Osmanthus fragrans				Eriocephalus punctulatus		2,5-Dimethyl styrene
		Cedrus atlantica				Helichrysum angustifolium		Cis-Sabinene hydrate
		Juniperus chinensis				Santolina chamaecyparissus		η-Nonanal
		Magnolia grandiflora				Cyperus scariosus		Perillene
		Peganum harmala				Kunzea ericoides		Cis-Rose oxide
		Tephrosia vogelii				Michelia × alba		l-Octen-3-ol acetate
		Derris taiwaniana				Commiphora myrrha		Transt-ρ-2-Menthen-1-ol
		Aglaia odorata				Nigella sativa		Trans-Pinocarveol
		Swietenia mahagany				Salvia stenophylla		Cis-Verbenol
		Swietenia macrophylla				Miroxylon balsamum		Allo-Ocimene
		Artemisia annua				Nardostachys sinensis		Cis-ρ-2-Menthen-1-ol
		Artemisia apiacea				Valeriana jatamansi		2-trans-6-cis-Nonadienal
		Artemisia arggi				Liquidambar orientalis		Trans-Verbenol
		Tithonia diversifolia				Lippia javanica		Benzyl acetate
		Sphagneticola calendulacea				Heracleum candicans		Nerol oxide
		Xanthium strumarium				Morella rubra		Lavandulol
		Eupatorium adenophorum				Cyclobalanopsis glauca		Menthol
		Acmella paniculata				Ligustrum lucidum		Terpinen-4-ol
		Tripterykgium wilfordii				Gardenia jasminoides		Octanoic acid
		Plumbago zeylanica				Broussonetia papyrifera		Cis-Dihydrocarvone
		Ajuga nipponensis				Clausena lansium		Methyl chavicol
		Rhododendron molle				Vincetoxicum mongolicum		η-Decanal
		Baechea fruiescens				Ammopiptanthus mongolicus		Carvone
		Euphorbia antiguorum				Peganum harmala		Thymol methyl ether
		Wikstroemia indica				Mikania micrantha		Pulegone
		Stemona tuberose				Sphagneticola trilobata		Piperitone
		Macleya cordata				Erigeron sumatrensis		Carvacrol methyl ether
		Lantana camara				Sigesbeckia orientalis		Phenyl ethyl acetate
		Datura stramonium				Eclipta prostrata		Linalyl acetate
		Agastache rugosa				Tagetes erecta		Trans-Anethole
		Lavendula officinalis				Artemisia lavandulifolia		η-Decanol
		Mentha spicata				Bidens pilosa		Nonanoic acid
		Armoracia rusticana				Sonchus arvensis		2-Undecanone
		Angelica dahurica				Erigeron canadensis		Cis-Theaspirane
		Carum carvi				Taraxacum mongolicum		2-trans-4-trans-Decadienal
		Pimpinella anisum				Dichrocephala integrifolia		Trans-Theaspirane
		Cnidium oficindle				Ageratum houstonianum		Hexyl tiglate ester
		Asiasarum sieboldi				Youngia japonica		Thymol acetate
		Atractylodes japonica				Artemisia absinthium		α-Terpenyl acetate
		Boswellia carterii				Artemisia dracunculus		α-Longipinene
		Cananga odorata				Matricaria chamomilla		α-Cubebene
		Dysphania ambrosioides				Genista tridentata		Carvacrol acetate
		Camphora officinarum				Cistus ladanifer		Decanoic acid
		Cinnamomum verum				Crithmum maritimum		Trans-β-Damascenone
		Citrus × limon				Foeniculum vulgare		α-Copaene
		Citrus paradise				Cryptomeria japonica		β-Bourbonene
		Citrus × aurantium				Cymbopogon citratus		β-Elemene
		Tetradium ruticarpum				Laurus azorica		2-Pentadecanone
		Cupressus sempervirens				Laurus nobilis		α-Gurjunene
		Zingiber officinale				Lavandula dentata		β-Copaene
		Cymbopogon nardus				Lavandula stoechas subsp. luisieri		Geranyl ketone
		Eucalyptus citriodora				Lavandula stoechas		Trans-α-Bergamotene
		Eucalyptus dives				Lavandula viridis		Sesquisabinene
		Eucalyptus globules				Mentha pulegium		Allo-Aromadendrene
		Eucalyptus smithii				Origanum vulgare		Trans-β-lonone
		Eucalyptus polybractea				Salvia officinalis		γ-Muurolene
		Eucalyptus radiata				Satureja montana		Germacrene-D
		Syzygium aromaticum				Thymbra capitata		α-Curcumene
		Leptospermum petersonii				Thymus caespititius		Cis-β-Farnesene
		Melaleuca dissitiflora				Thymus mastichina		Trans-Muurola-4(14),5-diene
		Melaleuca uncinata				Thymus zygis		Viridiflorene
		Melaleuca linariifolia				Clinopodium nepeta subsp. glandulosum		Dodecanol allyl ether
		Melaleuca quinquenervia				Myrtus communis		Trans-β-Dihydroagarofuran
		Pimenta racemosa				Pittosporum undulatum		α-Muurolene
		Nardostachys jatamansi				Ajania pallasiana		Trans-Calamenene
		Pelargonium graveolens				Artemisia caruifolia		Kessane
		Nerium oleander				Artemisia princeps		Elemol
		Ligusticum officinale				Phytolacca acinosa		Trans-α-Bisabolene
		Conioselinum anthriscoides 'Chuanxiong'				Rauvolfia verticillata		Geranyl butyrate
		Acorus gramineus				Macleaya cordata		Dodecanoic acid
		Carpesium abrotanoides				Tripterygium wilfordii		β-Caryophyllene oxide
		Saussurea lappa				Camellia oleifer		Geranyl isovalerate
		Lithospermum erythrorhizon				Liriope muscari		10-epi-γ-Eudesmol
		Cyperus rotundus				Aster scaber		γ-Eudesmol
		Gleditsia japonica				Parepigynum funingense		T-Cadinol
		lllicium verum				Abelmoschus esculentus		δ-Cadinol
		Perilla frutescen				Croton niveous		β-Eudesmol
		Schizonepeta tenuifolia				Boswellia serrata		Intermedeol
		Anemarrhena asphodeloides				Ferula galbanifua		α-Eudesmol
		Melia azedrach				Petroselinum crispum		Tetradecanoic acid
		Forsythia koreana				Hedychium spicatum		Hexadecanoic acid
		Paeonia × suffruticosa				Helichrysum bracteiferum		9,12-Octadecadienoic acid
		Lysimachia foenum-graecum				Tagetes minuta		Rosadiene
		Rheum coreanum				Artemisia dracunculus		Abietatriene
		Amygdalus persica				Chamecyparia obutusa		ρ-Methoxyl cinnamate
		Gardenia iasminoides				Nelumbo nucifera		Hydrocarbon
		Citrus trifoliata				Citrus reticulata		Alkanol
		Santalum album				Zanthoxylum armatum		2E-Alkenol
		Schizandra chinensis				Myrtus communis		Alkanal
		Styrax benzoin				Tasmannia lanceolata		2E-Alkena
		Amomum cardamomum				Populus balsamifera		Alkanoic Acid
		Alpinia globosa				Hypericum perforatum		Alkyl Acetate
		Curcuma zedoaria				Dipteryx odorata		Camptothecin
		Kaempferia galanga				Polianthes tuberose		Liriopeoside A
		Amyris balsamifera				Valeriana officinalis		1,4-epoxy-cis-eudesm-6-O-β-D-glucopyranoside
		Agothosma betulina				Aloysia citriodora		1α,6β-dihydroxy-cis-eudesm-3-ene-6-O-β-D-glucopyranoside
		Citrus aurantifolia				Gaultheria fragrantissima		1α,6β-dihydroxy-5,10-bis-epi-eudesm-4(15)-ene-6-O-β-D-glucopyranoside
		Citrus reticulate				Vitis vinifera		Cis-Linalool oxide
		Angelica archangelica				Chromolaena odorata		Trans-Linalool oxide
		Daucus carota				Ageratina adenophora		Cryptone
		Apium graveolens				Zostera marina		Terpine-4-0l
		Coriandrum sativum				Combretum indicum		Methyl salicylate
		Anethum graveolens				Cnidium monnieri		Ethyl salicylate
		Levisticum officinale				Coptis chinensis		Methyl trans-cinnamate
		Petroselinum crispum				Pulsatilla chinensis		Rosmarinic acid
		Pogostemon patchouli				Cortex moutan		Sanguinarine
		Hyssopus officinalis				Cortex Iycii		Chelerythrine
		Lavandula × intermedia				Sophora tonkinensis		Allocryptopine
		Lavandula angustifolia				Scrophularia ningpoensis		Avermectin B1
		Thymus mastichina				Sargentodoxa cuneata		Tea saponin
		Melissa officinalis				Phragmites australis		Drupacine
		Thymus capitatus				Forsythia suspensa		Allocymene
		Origanum vulgare				Anemarrhena asphodeloides		(-)-Camphene
		Mentha pulegium				Isatis tinctoria		m-Cymene
		Mentha × piperita				Thlaspi arvense		1,4-Cineole
		Salvia rosmarinus				Lonicera japonica		(+)-Camphor
		Salvia sclarea				Radix et rhizomarhei		(-)-Camphor
		Salvia officinalis				Platycodon grandiflorus		3-Carene
		Salvia lavendulaefolia				Isodon rubescens		(S)-(+)-Carvone
		Thymus vulgaris				Scutellaria baicalensis		(R)-(-)-Carvone
		Myrtus communis				Prunella vulgaris		β-Citronellol
		Melaleuca viridiflora				Duchesnea indica		Dihydrocarvone
		Pimenta officinalis				Scleromitrion diffusum		(-)-Fenchone
		Melaleuca alternifolia				Taraxacum mongolicum		Hinokitiol
		Juniperus oxycedrus				Dictamnus dasycarpus		(+)-Isopulegol
		Thuja occidentalis				Portulaca oleracea		(-)-Isopulegol
		Cupressos funebris				Andrographis paniculata		(-)-Limonene
		Juniperus virginiana				Cremastra appendiculata		Myrtenol
		Juniperus communis				Cyrtomium fortunei		Cis-ocimene
		Abies alba				Macleaya cordata		(1R)-(+)-α-Pinene
		Abies sibirica				Camellia sinensis		(1S)-(-)-α-Pinene
		Croton eluteria				Camellia oleifera		(-)-β-Pinene
		Chamaemelum nobile				Urtica dioica		(-)-trans-Pinocarveol
		Artemisia pallens				Urtica urens		Sabinene hydrate
		Helichrysum angustifolium				Zostera marina		Acetyl eugenol
		Satureja hortensis				Angelica lignescens		Acetyl isoeugenol
		Tagetes minuta				Foeniculum vulgare		m-Anisaldehyde
		Artemisia dracunculus				Achillea millefolium		o-Anisaldehyde
		Artemisia absinthium				Dittrichia viscosa		p-Anisaldehyde
		Achillea millefolium				Juniperus brevifolia		Anisole
		Cymbopogon citrates				Clinopodium nepeta		α-Asaron
		Cymbopogon martini				Mentha arvensis		Trans-Cinnamaldehyde
		Vetiveria zizanoides				Mentha cervina		Trans-Cinnamic acid
		Boswellia sacra				Mentha × piperita		Cinamyl acetate
		Commiphora myrrha				Mentha pulegium		Coniferyl alcohol
		Ferula gummosa				Nepeta cataria		4-lsopropylbenzaldehyde
		Gonopterodendron sarmientoi				Origanum majorana		(+)-Aromadendrene
		Bulnesia sarmienti				Salvia rosmarinus		α-Bisabolol
		Litsea cubeba				Salvia officinalis		(-)-α-Cedrene
		Aniba rosaeodora				Satureja montana		(+)-Cedrol
		Sassafras albidum				Thymbra capitata		(-)-α-Copaene
		Rosa damascene				Thymus coespititius		(-)-α-Cubebene
		Valeriana officinalis				Thymnus camphoratus		(+)-Cuparene
		Gaultheria procumbens				Thymus villosus		Farnesol
		Camellia sinensis				Laurus azorica		(-)-Globulol
		Camptotheca acuminata				Laurus nobilis		(E)-Nerolidol
		Crataegus pinnatifida				Eucalyptus bosistoana		cis-Nerolidol
		Punica granatum				Eucalyptus botryoides		(-)-Thujopsene
		Pterocarya stenoptera				Eucalyptus camaldulensis		Farnesyl acetate
		Canavalia gladiata				Eucalyptus cinerea		E,E-Farnesyl acetate
		Argemone mexicana				Eucalyptus cordieri		Allyl methyl sulfide
		Michelia gioi				Eucalyptus dives		Diallyl sulfide
		Fraxinus malacophylla				Corymbia ficifolia		Diallyl disulfide
		Maesa indica				Eucalyptus globulus		Diallyl trisulfide
		Chaenomeles speciosa				Eucalyptus pauciflora		Benzyl sulfide
		Cotoneaster horizontalis				Eucalyptus polyanthemos		Benzyl disulfide
		Pinus yunnanensis				Eucalyptus radiata		Benzyl trisulfide
		Coriaria napalensis				Eucalyptus saligna		Isopropyl sulfide
		Asarum splendens				Eucalyptus smithii		Lsopropyl disulfide
		Edgeworthia chrysantha				Eucalyptus urophylla		Methyl propyl sulfide
		Glochidion puberum				Pittosporum undulatum		Methyl propyl disulfide
		Eucommia ulmoides				Citrus × aurantium (Sweet Orange Group)		Methyl propyl trisulfide
		Vernicia fordii				Ruta graveolens		Propyl sulfide
		Podocarpus macrophyllus				Stellera chamaejasme		Propyl disulfide
		Elaeagnus viridis				Ficus carica		Propyl trisulfide
		Zingiber striolatum				Pinellia ternata		Ruixianglangdusu
		Peperomia tetraphylla				Smilacis glabrae		Umbelliferone
		Hypericum monogynum				Drynaria roosii		Daphnoretin
		Adiantum capillus-veneris				Dioscorea tokoro		Chamaejasmenin C
		Pachysandra axillaries				Dioscorea persimilis		7-methoxyneochaejasmin A
		Buxus microphylla				Reynoutria japonica		(+)-chamaejasmine
		Lagerstroemia indica				Polyscias fruticosa		Chamaechromone
		Lespedeza thunbergii subsp. formosa				Panax vietnamensis		Isosikokianin A
		Cinnamomum cassia				Panax notoginseng		lsobutyl
		Artemisia capillaries				Celastrus hindsii		2-Methylbutyl
		Asarum heterotropoides				Taraxacum officinale		3-Methylbutyl
		Perilla frutescens				Wedelia calendulacea		3-Methyl-2-butenyl
		Zanthoxylum piperitum				Wisteriopsis reticulata		Butyl
		Trachyspermum ammi				Gleditsia triacanthos		Pentyl
		Pimenta dioica				Styphnolobium japonicum		Bergapten
		Melaleuca cajuputii				Senna tora		Psoralen
		Citrus clementina				Grona styracifolia		Butyl isovalerate
		Artemisia afra				Mimosa pudica		Isopentyl isovalerate
		Myrocarpus fastigiatus				Biancaea sappan		Trans-Pinocamphone
		Copaifera reticulata				Boehmeria nivea		δ-Terpineol
		Elettaria cardamomum				Phellodendron amurense		Methyl thymol
		Canarium luzonicum				Fructus ponciri		Bornyl acetate
		Fokienia hodgensii				Zanthoxylum nitidum		Trans-Pinocarvyl acetate
		Dipterocarpus turbinatus				Morus alba		Longifolene
		Lavandula hybrida				Acanthopanax spinosus		Trans-B-Farnesene
		Larix europea				Radix saussurea		Phenyl ethyl 2-methyl butanoate
		Tetraena mongolica				Ophiopogon japonicus		Phenyl ethyl isovalerate
		Brassica integrefolia				Curcuma zedoaria		Epi-Cubenol
		Pelargonium inquinans				Curcuma longa		Epi-O-Cadinol
		Inula helenium				Amomum tsaoko		α-Muurolol
		Torreya nucifera				Scurrula parasitica		α-Cadinol
		Ipomoea nil				Adenosma glutinosum		Palmitic acid
		Aloe sp.				Plantago asiatica		UI A Ppi
		Rheum palmatum				Stemona tuberosa		UI B Ppi
		Prunus mune				Syzygium nervosum		Coumarin
		Paulownia coreana				Alocasia odora		Sophoridine
		Houpoea officinalis				Elsholtzia ciliata		Oxymatrine
		Euphorbia kansui				Pogostemon cablin		Oxysophocarpine
		Helianthemum ordosicum				Herba perillae		β-Thujaplicin
		Pinus massoniana				Leonurus japonicus		Cinnamaldehyde
		Pinus thunbergii				Stephania tetrandra		Emodin
		Pinus elliottii				Cuscuta sinensis		Limonone
		Magnolia cylindrical				Symplocos racemosa		Methyl palmitate
		Torreya grandis				Ixora coccinea		Methylgallate
		Visnaga daucoides				Leea rubra		Nicotine
		Pastinaca sativa				Zea mays		Ouassin
		Artemisia arborescens				Achyranthes bidentata		Resveratrol
		Chamomilla matricaria				Crinum asiaticum		Thujaplicin
		Ormensis multicaulis				Ardisia silvestris		Terthiophene
		Chrysanthemum morifolium				Abutilon indicum		Tuberstemonine
		Inula racemosa				Musa balbisiana		Columbianetin
		Eriocephalus punctulatus				Pandanus tectorius		Falcarindiol
		Santolina chamaecyparissus				Sepia esculenta		Falcarinol
		Cyperus scariosus				Alisma plantago-aquatica		Isoimperatorin
		Kunzea ericoides				Phyllanthus urinaria		2-(1-undecyloxy)-1-ethanol
		Michelia × alba				Nekemias cantoniensis		(Z)-3-(4-hydroxybenzylidene)-4-(4-hydroxyphenyl)-1- methylpyrrolidin-2-one
		Nigella sativa				Jasminum nervosum		Osthole
		Salvia stenophylla				Asparagus cochinchinensis		Columbianadin
		Miroxylon balsamum				Embryo nelumbinis		Xanthotoxin
		Nardostachys sinensis				Pseuderanthemum		Ellagic Acid
		Valeriana jatamansi				Illicium verum		Punicalin
		Liquidambar orientalis				Hansenia weberbaueriana		Punicalagin
		Lippia javanica				Orixa japonica		Corilagin
		Heracleum candicans				Heracleum hemsleyanum		3-acylbarbituric acid
		Morella rubra				Zanthoxylum bungeanum		3-acyltetramic acid
		Cyclobalanopsis glauca				Glebionis coronaria		1,8-Cineole
		Ligustrum lucidum				Lappula myosotis		Linalool
		Gardenia jasminoides				Stemona japonica		Camphor
		Broussonetia papyrifera				Tribulus terrestris		Borneol
		Clausena lansium				Acronychia pedunculata		4-Terpineol
		Vincetoxicum mongolicum				Boenninghausenia sessilicarpa		α-Terpineol
		Ammopiptanthus mongolicus				Citrus medica		Copaene
		Peganum harmala				Citrus paradisi		β-Elemene
		Mikania micrantha				Murraya paniculata		β-Cubebene
		Sphagneticola trilobata				Phellodendron chinense		β-Caryophyllene
		Erigeron sumatrensis				Psilopeganum sinense		α-Bergamotene
		Sigesbeckia orientalis				Skimmia reevesiana		α-Guaiene
		Eclipta prostrata				Tetradium glabrifolium		α-Caryophyllene
		Tagetes erecta				Tetradium ruticarpum		Alloaromadendrene
		Artemisia lavandulifolia				Toddalia asiatica		Dehydro-aromadendrene .
		Bidens pilosa				Zanthoxylum austrosinense		Cyclosativene
		Sonchus arvensis				Zanthoxylum avicennae		γ-Muurolene
		Erigeron canadensis				Pittosporum pentondrum		Germacrene D
		Taraxacum mongolicum				Zanthoxylum schinifolium		β-Selinene
		Dichrocephala integrifolia				Thymus mongolicus		α-Selinene
		Ageratum houstonianum				Lavandula angustifolia		δ-Cadinene
		Youngia japonica				Mentha canadensis		Elemol
		Artemisia absinthium				Cuminum cyminum		Spathulenol
		Artemisia dracunculus				Libanotis seseloides		Caryophyllene oxide
		Matricaria chamomilla				Chamaecyparis pisifera		Trans-Longipinocarveol
		Genista tridentata				Chamaecyparis obtusa		Caryophylla-4 (12) ，8 (13) -dien-5β-ol
		Cistus ladanifer				Chamaecyparis obtusa var. formosana		Ledene oxide
		Crithmum maritimum				Dictamnus dasycarpus		α-Asarone
		Foeniculum vulgare				Alternanthera philoxeroides		3-Ethyltoluene
		Cryptomeria japonica				Causonis japonica		Mesitylene
		Cymbopogon citratus				Parthenocissus tricuspidata		1,2, 3- Trimethylbenzene
		Laurus azorica				Jasminum nudiflorum		β-Cymene
		Laurus nobilis				Trachelospermum jasminoides		D-Limonene
		Lavandula dentata				Euphorbia helioscopia		1,8-Cineol
		Lavandula stoechas subsp. luisieri				Euphorbia pekinensis		(Z)-β-Ocimene
		Lavandula stoechas				Hosta plantaginea		Isopulegol
		Lavandula viridis				Rohdea japonica		4-Terpineol
		Mentha pulegium				Platycladus orientalis		ρ-Cymen-8-0l
		Origanum vulgare				Inula japonica		Creosol
		Salvia officinalis				Erigeron acer		Citronellol
		Satureja montana				Senecio scandens		4-Ethylguaiacol
		Thymbra capitata				Persicaria pubescens		4-Vinylguaiacol
		Thymus caespititius				Euonymus japonicus		1,2,4-Trimethoxybenzene
		Thymus mastichina				Iris tectorum		3-Allyguaiacol
		Thymus zygis				Hypericum monogynum		3,4-Dimethoxystyrene
		Clinopodium nepeta subsp. glandulosum				Geranium wilfordii		Ylangene
		Myrtus communis				Hedera nepalensis		Isoledene
		Pittosporum undulatum				Solanum nigrum		α-Elemene
		Ajania pallasiana				Viola philippica		10s,11s-Himachala-3 (12),4-diene
		Artemisia caruifolia				Salvia rosmarinus		(Z) -α-Bergamotene
		Artemisia princeps				Vicia sepium		Caryophyllene
		Phytolacca acinosa				Spiraea japonica		(Z)-β-Faresene
		Rauvolfia verticillata				Oxalis corniculata		α-Caryophyllene
		Macleaya cordata				Viburnum dilatatum		α-Selinene
		Tripterygium wilfordii				Rhus chinensis		1ξ,6ξ,7ξ-Cadina-4,9-diene
		Camellia oleifer				Conioselinum tenuissimum		α-Calacorene
		Liriope muscari				Arctium lappa		Nerolidol
		Aster scaber				Cirsium japonicum		Platambin
		Parepigynum funingense				Sinapis alba		Bergaptene
		Abelmoschus esculentus				Humulus scandens		Pimpinellin
		Croton niveous				Cornus officinalis		Isopimpinellin
		Boswellia serrata				Dioscorea japonica		Corilagin
		Ferula galbanifua				Albizia julibrissin		4-Quinolone Alkaloids
		Hedychium spicatum				Lablab purpureus		Waltherione C
		Helichrysum bracteiferum				Lespedeza bicolor		5'-Methoxywaltherione A
		Chamecyparia obutusa				Castanea crenata		Waltherione A
		Nelumbo nucifera				Lycopus lucidus		Harmine quaternary ammonium derivatives
		Citrus reticulata				Salvia miltiorrhiza		Pure Naphthoquinones
		Zanthoxylum armatum				Perilla frutescens		Juglone
		Tasmannia lanceolata				Akebia quinate		Plumbagin
		Populus balsamifera				Paeonia suffruticosa		Thymol
		Hypericum perforatum				Polygonum aviculare		Cumaldehyde
		Dipteryx odorata				Rumex crispus		Eugenol
		Polianthes tuberose				Lysimachia christinae		Carvacrol
		Aloysia citriodora				Zizyphus jujuba		Allyl Isothiocyanate
		Gaultheria fragrantissima				Pseudocydonia sinensis		Sulfonate Derivatives
		Vitis vinifera				Rosa multiflora		Iso-Menthone
		Chromolaena odorata				Sorbus commixta		Beta-Thujone
		Ageratina adenophora				Citrus × junos		Beta-Copaene
		Zostera marina				Citrus reticulata 'Unshiu'		Cis-Jasmone
		Combretum indicum				Houttuynia cordata		Gamma-Elemene
		Cnidium monnieri				Schisandra chinensis		Geranyl Acetone
		Coptis chinensis				Smilax china		1-Octanol
		Pulsatilla chinensis				Lycium chinense		Piperine
		Cortex moutan				Backhousia citriodora		Piperlongumine
		Cortex Iycii						Piperonal
		Sophora tonkinensis						Dipropyl Trisulfide
		Scrophularia ningpoensis						Fraxinellone
		Sargentodoxa cuneata						Obacunone
		Phragmites australis						Evodin
		Forsythia suspensa						Medium-chain aliphatic alcohols
		Isatis tinctoria						Methyl Jasmonate
		Thlaspi arvense						Salicylic Acid
		Lonicera japonica						Benzo (1,2,3)-Thiadiazole-7-Carbothioic Acid-S-Methyl Ester
		Radix et rhizomarhei						(Z)-ligustilide
		Platycodon grandiflorus						Osthol
		Isodon rubescens						Cindimine
		Scutellaria baicalensis						Marmesin
		Prunella vulgaris						Bergapten
		Duchesnea indica						Matrine
		Scleromitrion diffusum
		Taraxacum mongolicum
		Dictamnus dasycarpus
		Portulaca oleracea
		Andrographis paniculata
		Cremastra appendiculata
		Cyrtomium fortunei
		Macleaya cordata
		Camellia sinensis
		Camellia oleifera
		Urtica dioica
		Urtica urens
		Zostera marina
		Angelica lignescens
		Foeniculum vulgare
		Dittrichia viscosa
		Juniperus brevifolia
		Clinopodium nepeta
		Mentha cervina
		Nepeta cataria
		Origanum majorana
		Satureja montana
		Thymbra capitata
		Thymus coespititius
		Thymnus camphoratus
		Thymus villosus
		Laurus azorica
		Laurus nobilis
		Eucalyptus bosistoana
		Eucalyptus botryoides
		Eucalyptus camaldulensis
		Eucalyptus cinerea
		Eucalyptus cordieri
		Corymbia ficifolia
		Eucalyptus globulus
		Eucalyptus pauciflora
		Eucalyptus polyanthemos
		Eucalyptus saligna
		Eucalyptus urophylla
		Pittosporum undulatum
		Citrus × aurantium (Sweet Orange Group)
		Ruta graveolens
		Stellera chamaejasme
		Ficus carica
		Pinellia ternata
		Smilacis glabrae
		Drynaria roosii
		Dioscorea tokoro
		Dioscorea persimilis
		Reynoutria japonica
		Polyscias fruticosa
		Panax vietnamensis
		Panax notoginseng
		Celastrus hindsii
		Taraxacum officinale
		Stevia rebaudiana
		Wedelia calendulacea
		Wisteriopsis reticulata
		Gleditsia triacanthos
		Styphnolobium japonicum
		Senna tora
		Grona styracifolia
		Mimosa pudica
		Biancaea sappan
		Boehmeria nivea
		Phellodendron amurense
		Fructus ponciri
		Zanthoxylum nitidum
		Morus alba
		Acanthopanax spinosus
		Radix saussurea
		Ophiopogon japonicus
		Amomum tsaoko
		Scurrula parasitica
		Adenosma glutinosum
		Plantago asiatica
		Stemona tuberosa
		Syzygium nervosum
		Cibotium barometz
		Alocasia odora
		Momordica charantia
		Pogostemon cablin
		Herba perillae
		Leonurus japonicus
		Stephania tetrandra
		Cuscuta sinensis
		Symplocos racemosa
		Ixora coccinea
		Leea rubra
		Imperata cylindrica
		Zea mays
		Catharanthus roseus
		Achyranthes bidentata
		Crinum asiaticum
		Ardisia silvestris
		Abutilon indicum
		Dendrobium nobile
		Musa balbisiana
		Pandanus tectorius
		Sepia esculenta
		Alisma plantago-aquatica
		Phyllanthus urinaria
		Nekemias cantoniensis
		Jasminum nervosum
		Asparagus cochinchinensis
		Embryo nelumbinis
		Pseuderanthemum
		Illicium verum
		Hansenia weberbaueriana
		Orixa japonica
		Heracleum hemsleyanum
		Zanthoxylum bungeanum
		Glebionis coronaria
		Lappula myosotis
		Stemona japonica
		Tribulus terrestris
		Acronychia pedunculata
		Boenninghausenia sessilicarpa
		Citrus medica
		Citrus paradisi
		Murraya paniculata
		Phellodendron chinense
		Psilopeganum sinense
		Skimmia reevesiana
		Tetradium glabrifolium
		Toddalia asiatica
		Zanthoxylum austrosinense
		Zanthoxylum avicennae
		Pittosporum pentondrum
		Zanthoxylum schinifolium
		Thymus mongolicus
		Mentha canadensis
		Cuminum cyminum
		Libanotis seseloides
		Chamaecyparis pisifera
		Chamaecyparis obtusa
		Chamaecyparis obtusa var. formosana
		Dictamnus dasycarpus
		Alternanthera philoxeroides
		Causonis japonica
		Parthenocissus tricuspidata
		Jasminum nudiflorum
		Trachelospermum jasminoides
		Euphorbia helioscopia
		Euphorbia pekinensis
		Hosta plantaginea
		Rohdea japonica
		Platycladus orientalis
		Inula japonica
		Erigeron acer
		Senecio scandens
		Persicaria pubescens
		Euonymus japonicus
		Iris tectorum
		Hypericum monogynum
		Geranium wilfordii
		Hedera nepalensis
		Solanum nigrum
		Viola philippica
		Salvia rosmarinus
		Vicia sepium
		Spiraea japonica
		Oxalis corniculata
		Viburnum dilatatum
		Rhus chinensis
		Conioselinum tenuissimum
		Arctium lappa
		Sinapis alba
		Humulus scandens
		Cornus officinalis
		Dioscorea japonica
		Albizia julibrissin
		Lablab purpureus
		Lespedeza bicolor
		Castanea crenata
		Lycopus lucidus
		Salvia miltiorrhiza
		Perilla frutescens
		Akebia quinate
		Paeonia suffruticosa
		Polygonum aviculare
		Rumex crispus
		Lysimachia christinae
		Zizyphus jujuba
		Pseudocydonia sinensis
		Rosa multiflora
		Sorbus commixta
		Citrus × junos
		Citrus reticulata 'Unshiu'
		Houttuynia cordata
		Schisandra chinensis
		Smilax china
		Lycium chinense
		Backhousia citriodora

## Sheet: Table S3
Table S3 Proportion of different fungi culturing pine wood nematodes
Fungus	Number	Proportion
Botrytis cinerea	98	0.765625
Pestalotiopsis sp.	23	0.179688
Others	7	0.0546875

## Sheet: Table S4
Table S4 Calculation of nematicidal activity method proportion indoors
Ways	Number	Proportion
Direct contact bioassays	118	0.921875
Fungal-feeding assay	9	0.0703125
Others	1	0.0078125
